# Supplementary material for: Urban and peri-urban family-based pig-keeping in Cambodia: Characteristics, management and perceived benefits and constraints
Source: PLoS One. 2017 Aug 16;12(8):e0182247. doi: 10.1371/journal.pone.0182247 (PMC5559072; doi:10.1371/journal.pone.0182247)
Supplement: S1 File — (XLSX) [file pone.0182247.s003.xlsx]

## Sheet: All data
Q_ID	sex_HH_head	Male_adult	Female_adult	Male_child	Female_child	Male_elderly	Female_elderly	adjusted_HHsize	Education_head	main_income_sources	index	access_land	area_land_hectares	own_land	use_land	Sex_responsible_pig	own_pigs	pig_system	pigs_housing	number_pigs	inflow_pigs	years_keep_pigs	experience_pigs	what_experience	keep_cattle	cattle_housing	keep_chickens	chickens_housing	keep_ducks	ducks_housing	feed_rice_wine_residues	feed_brewery_residues	disease_past3yrs	vaccinate_pigs	disease_constraint	main_reason	benefit_pigs	constraints_pigs
DKR082	1	3	3	0	0	0	0	6	1	Pig production	0.65492	1	0.3	Rent all land	Water spinach	S	Yes	FFF	Animals in pen	22	54	14	1	From parents	0		1	Free roaming	1	Free roaming	0	0	1	1	.	Income	.	.
DKR078	1	4	1	0	0	0	0	5	0	Pig production and fishing	-0.59295	1	0.5	Rent all land	Water spinach	F	Yes	FF	Animals in pen	11	17	1	1	From parents	0		1	Free roaming	0		0	0	0	1	.	Income	.	.
DKR089	1	1	2	1	4	0	0	5	0	Pig production	-0.07395	0				F	Yes	FFF	Animals in pen	11	20	6	1	From parents	0		1	Free roaming	1	Free roaming	0	0	0	0	.	Income	.	.
DKR090	1	1	1	0	0	0	0	2	1	Rice vine production	0.80799	1	0.002	Own all land	Fish production	S	Yes	FF	Animals in pen	2	2	<1	1	From parents	1	Animals tied up	1	Free roaming	0		1	0	1	1	.	Income	.	.
DKR079	1	4	2	0	0	0	0	5.5	0	Rice vine production	-1.31442	0				S	Yes	FF	Animals in pen	23	34	5	0		0		1	Free roaming	0		1	0	1	1	.	Income	.	.
DKR025	1	1	2	1	1	0	0	3.5	0	Job outside household	-0.23167	0				F	Yes	FA	Animals in pen	15	25	15	0		0		1	Free roaming	1	Free roaming	0	0	1	1	.	Income	.	.
DKR026	0	2	2	0	0	0	0	4	0	Job outside household	-0.62825	0				M	Yes	FA	Animals in pen	4	6	<1	1	From parents	0		0		1	Free roaming	0	0	1	1	.	Income	.	.
DKR027	1	2	2	0	1	1	1	6	0	Job outside household	1.03573	1	0.06	Own all land	Nothing	F	Yes	FA	Animals in pen	16	21	1	1	From parents	0		1	Free roaming	0		0	0	0	1	.	Income	.	.
DKR023	1	1	1	2	1	0	0	3.5	0	Pig production	-1.69215	0				F	Yes	FA	Animals in pen	17	22	4	0		0		0		0		0	0	1	1	.	Income	.	.
DKR024	1	1	1	1	2	0	0	3.5	0	Fishing	-3.44301	0				F	Yes	FF	Animals in pen	1	10	5	1	From parents	0		1	Free roaming	1	Free roaming	0	0	1	1	.	Income	.	.
DKR039	1	3	0	0	0	1	1	4.5	0	Job outside household	0.47835	1	0.5	Own all land	Rice production	M	Yes	P	Animals in pen	17	40	6	1	From parents + from vet. education at university	0		1	Combination of free roaming and confined	0		0	0	1	1	.	Income	.	.
DKR069	1	1	3	1	0	0	0	4.5	0	Pig production	-0.20376	0				.	Yes	FFF	Temporarily tied up	61	85	20	0		1	Animals tied up	1	Combination of free roaming and confined	1	Combination of free roaming and confined	0	0	1	1	.	Income	.	.
DKR070	1	1	1	1	1	0	0	3	0	Job outside household	-0.86519	0				.	Yes	FA	Animals in pen	3	26	4	1	From parents	1	Animals tied up	1	Free roaming	0		1	0	1	1	.	Income	.	.
DKR018	1	1	1	0	2	0	1	3.75	1	Job outside household	-0.9526	0				F	Yes	FA	Animals in pen	5	10	3	0		0		1	Free roaming	0		1	0	0	1	.	Income	.	.
DKR020	1	1	1	1	0	0	0	2.5	0	Pig production	0.15906	1	0.2	Own all land	Rice production	F	Yes	FA	Animals in pen	13	28	4	1	From parents	1	Animals tied up	0		0		1	0	1	1	.	Income	.	.
DKR021	1	2	2	0	0	0	0	4	0	Pig, cattle and rice production	0.40042	1	0.3	Own all land	Rice production	S	Yes	FF	Animals in pen	10	17	>10	0		1	Animals tied up	1	Combination of free roaming and confined	1	Combination of free roaming and confined	1	0	1	1	.	Income	.	.
DKR022	1	3	1	0	1	0	1	5.25	0	Pig production	-0.66021	0				S	Yes	FFF	Animals in pen	9	30	7	0		1	Animals tied up	1	Combination of free roaming and confined	1	Combination of free roaming and confined	1	0	1	1	.	Income	.	.
DKR040	1	2	2	0	0	0	0	4	0	Job outside household	-0.76251	0				M	Yes	FFF	Temporarily tied up	21	35	3	1	From parents	0		1	Combination of free roaming and confined	0		1	0	1	0	.	Income	.	.
DKR091	1	3	1	0	0	1	1	5.5	0	Job outside household	0.0445	0				F	Yes	FA	Animals in pen	9	15	3	0		0		1	Free roaming	1	Free roaming	0	0	1	1	.	Income	.	.
DKR059	1	4	3	0	0	0	0	7	0	Pig production and rice wine production	0.03692	1	0.2	Own all land	Rice production	S	Yes	FA	Animals in pen	10	17	10	0		0		1	Free roaming	1	Free roaming	1	0	1	0	.	Income	.	.
DKR055	1	2	5	0	2	0	0	7.5	0	Pig and rice production	-0.1922	1	0.4	Own all land	Rice production	M	Yes	FFF	Animals in pen	12	50	15	1	From parents	0		1	Combination of free roaming and confined	0		0	0	1	1	.	Income	.	.
DKR056	1	2	4	0	0	0	0	6	0	Pig and rice production	0.29764	1	0.3	Own all land	Rice production	S	Yes	FFF	Animals in pen	5	48	6	0		0		1	Combination of free roaming and confined	0		0	0	1	1	.	Income	.	.
PSC001	1	2	2	0	1	0	0	4.5	0	Rice wine production	-1.43904	1	0.7	Rent all land	Rice production	S	Own some	FFF	Animals in pen	17	43	1	1	Used to keep animals in their home village	1	Animals tied up	1	Free roaming	1	Free roaming	1	0	1	0	.	Income	.	.
PSC002	1	1	3	0	1	0	0	4.5	0	Job outside household	0.23546	1	2	Rent all land	Rice production	M	Yes	FF	Animals in pen	31	43	6		.	1	Animals tied up	1	Combination of free roaming and confined	0		0	0	1	1	.	Income	.	.
PSC003	1	4	3	0	0	0	0	6.5	0	Job outside household	-0.06886	1	2.7	Own part of that land	Rice production	S	Own some	FF	Animals in pen	19	30	>10	0		1	Animals tied up	1	Animals in pen	0		0	0	1	1	.	Income	.	.
PSC006	1	1	4	0	1	0	0	5.5	0	Pig and rice production	1.30788	1	1.8	Own part of that land	Rice production	S	Yes	FF	Animals in pen	8	17	3	0		1	Animals tied up	1	Free roaming	0		0	0	1	1	.	Income	.	.
PSC009	1	1	1	1	2	0	0	3.5	0	Pig production, rice production, rice wine production	0.20601	1	0.15	Own all land	Rice production	M	Yes	FFF	Animals in pen	10	13	2	0		0		1	Combination of free roaming and confined	0		1	0	1	1	.	Income	.	.
PSC014	1	1	3	2	1	0	0	5.5	0	Job outside household	-0.4438	0				S	Yes	FA	Animals in pen	5	5	4	1	From parents	0		1	Combination of free roaming and confined	1	Combination of free roaming and confined	0	0	1	1	.	Income	.	.
PSC015	0	1	1	2	0	0	0	3	0	Selling fish at the market	-0.13302	1	0.004	Own all land	Nothing	S	Yes	FFF	Animals in pen	9	8	5	1	From parents	0		1	Free roaming	0		0	0	1	1	.	Income	.	.
PSC016	1	1	1	1	2	0	0	3.5	0	Job outside household	-1.07904	0				F	Yes	FA	Animals in pen	10	21	2	0		0		1	Combination of free roaming and confined	1	Combination of free roaming and confined	0	0	1	1	.	Income	.	.
PSC004	.	1	1	2	1	0	0	3.5	0	Pig production	-0.81022	1	0.3	Own all land	Rice production	M	Yes	FF	Animals in pen	23	45	2	0		1	Animals tied up	1	Combination of free roaming and confined	0		0	0	1	1	.	Income	.	.
PSC005	1	2	1	0	1	0	0	3	0	Rice production	-1.62112	1	0.3	Rent all land	Rice production	S	Yes	FF	Animals in pen	1	10	15	1	From parents	1	Animals tied up	1	Combination of free roaming and confined	0		0	0	1	1	.	Income	.	.
PSC007	1	2	3	0	0	0	0	5	0	Pig production and rice production	0.51794	1	3	Own part of that land	Rice production	M	Yes	FF	Animals in pen	18	24	6	1	From parents	1	Animals tied up	1	Combination of free roaming and confined	0		0	0	1	1	.	Income	.	.
PSC011	1	2	1	2	0	0	0	4	0	Rice wine production	0.75018	1	0.45	Own part of that land	Rice production	M	Yes	FF	Animals in pen	15	42	4	0		0		1	Free roaming	0		1	0	1	1	.	Income	.	.
PSC013	1	3	2	0	0	0	0	5	0	Their restaurant + job outside household	1.13934	1	4	Own part of that land	Rice production	M	Yes	FA	Animals in pen	14	74	10	1	From parents	0		0		1	Free roaming	0	0	1	1	.	Income	.	.
PSC017	1	1	1	1	1	0	0	3	0	Their restaurant	1.13934	1	0.5	Own all land	Rice production	M	Yes	FA	Animals in pen	22	30	2	1	From parents	0		0		0		0	0	1	1	.	Income	.	.
PPN047	1	3	2	1	0	0	0	5.5	0	Selling food + weaving	0.81171	0				S	Yes	FF	Animals in pen	20	25	1	0		1	Animals tied up	1	Combination of free roaming and confined	0		1	0	1	1	.	Income	.	.
PPN048	1	2	2	0	1	0	0	4.5	0	Pig production and rice wine production	-1.11945	0				M	Yes	FA	Animals in pen	15	15	20	0		0		1	Free roaming	0		1	0	1	1	.	Income	.	.
SSK002	1	1	4	0	0	0	0	4.5	1	Pig production	-1.31387	0				F	Yes	FF	Animals in pen	11	20	30	1	From parents	0		1	Combination of free roaming and confined	0		1	0	1	0	.	Income	.	.
SSK003	1	2	1	2	2	0	1	5.75	0	Selling fish	-1.01965	0				F	Yes	FF	Animals in pen	13	20	14	1	From parents	0		1	Combination of free roaming and confined	1	Combination of free roaming and confined	0	0	1	1	.	Income	.	.
SSK005	1	4	1	0	0	0	0	5	0	Pig production and rice wine production	0.03065	0				S	Yes	FA	Animals in pen	12	22	8	0		0		0		0		1	0	0	1	.	Income	.	.
SSK006	1	3	3	0	0	0	0	6	0	Candy production	-0.94489	0				S	Yes	FF	Animals in pen	7	10	1	0		1	Animals tied up	0		1	Free roaming	0	0	0	1	.	Income	.	.
PPN046	1	5	2	0	1	0	1	8.25	0	Job outside household	1.38667	1	0.9	Own part of that land	Rice production	F	Yes	FF	Animals in pen	13	22	8	1	From parents	1	Animals tied up	1	Combination of free roaming and confined	0		0	0	1	1	.	Income	.	.
CCV025	1	1	1	2	1	0	0	3.5	0	Pig and cattle production + job ouside household	-1.08076	0				M	Yes	FF	Animals in pen	18	16	>10	0		1	Animals tied up	1	Combination of free roaming and confined	1	Combination of free roaming and confined	0	0	1	1	.	Income	.	.
CCV026	1	6	1	0	0	0	0	7	0	Pig production and selling food	-1.23793	0				S	Own some	FA	Animals in pen	10	10	>20	1	From parents	1	Animals tied up	0		0		0	0	1	1	.	Income	.	.
CCV027	1	2	1	1	2	0	0	4.5	0	Selling food	0.29813	1	0.5	Own all land	Rice production	M	Yes	FF	Animals in pen	10	11	>10	0		1	Animals tied up	1	Combination of free roaming and confined	0		0	0	1	1	.	Income	.	.
CCV029	1	1	1	1	1	0	1	3.75	1	Selling food	0.26476	1	0.15	Own all land	Rent it out	S	Yes	FF	Animals in pen	16	15	6	0		0		0		0		0	0	1	1	.	Income	.	.
CCV040	1	1	2	0	1	0	0	3.5	0	Job outside household	-1.18115	1	1	Rent all land	Rice production	F	Yes	FA	Animals in pen	6	10	18	1	From parents	1	Animals tied up	1	Combination of free roaming and confined	0		0	0	1	1	.	Income	.	.
CCV041	1	3	1	1	0	0	0	4.5	0	Job outside household	-0.48484	1	0.35	Rent all land	Growing vegetables	F	Yes	FF	Animals in pen	12	11	>20	1	From parents	1	Animals tied up	1	Combination of free roaming and confined	0		0	0	1	1	.	Income	.	.
CCV042	1	2	4	0	1	0	0	6.5	0	Rice production	-0.07733	1	0.1	Own all land	Rice production	F	Yes	FA	Animals in pen	11	11	<1	1	From parents	1	Animals tied up	0		0		0	0	0	1	.	Income	.	.
CCV043	1	0	0	0	0	1	1	1.5	0	Pig production	-0.14067	0				M	Yes	FF	Animals in pen	20	19	>20	1	From parents	0		1	Free roaming	0		0	0	1	1	.	Income	.	.
CCV045	1	1	1	2	1	0	0	3.5	0	Pig production	0.5011	1	0.24	Own all land	Banana + mango plantation	M	Yes	FA	Animals in pen	15	15	7	1	From parents	0		1	Free roaming	0		0	0	1	1	.	Income	.	.
CCV046	1	3	2	0	0	0	0	5	0	Pig production and selling food	0.26088	0				M	Yes	FA	Animals in pen	20	40	>20	1	From parents	0		1	Combination of free roaming and confined	0		1	0	1	0	.	Income	.	.
CCV048	1	3	2	0	1	1	1	7	0	Pig production, cattle production, rice production and jobs outside household	0.72442	1	2	Own all land	Rice production	S	Yes	FFF	Animals in pen	16	9	7	0		1	Animals tied up	1	Combination of free roaming and confined	1	Combination of free roaming and confined	0	0	1	1	.	Income	.	.
CCV049	1	3	1	0	0	0	0	4	1	Selling fish	-1.21399	0				S	Yes	FA	Animals in pen	11	21	8	0		0		1	Free roaming	0		0	0	1	1	.	Income	.	.
CCV050	1	1	1	2	1	0	0	3.5	0	Pig production	-1.40087	1	0.1	Own all land	Rice production	S	Yes	FA	Animals in pen	7	10	6	1	From parents	1	Animals tied up	1	Free roaming	0		0	0	1	1	.	Income	.	.
CCV051	1	1	1	3	0	0	1	4.25	0	Job outside household	-0.55424	0				F	Yes	FFF	Animals in pen	8	41	10	0		1	Animals tied up	1	Combination of free roaming and confined	1	Combination of free roaming and confined	0	0	1	1	.	Income	.	.
CCV052	0	1	1	0	0	0	0	2	0	Selling food	0.32055	0				M	Yes	FA	Animals in pen	10	10	5	0		0		1	Combination of free roaming and confined	0		1	0	1	1	.	Income	.	.
CCV053	1	1	1	1	1	0	0	3	0	Selling food	-1.69338	0				M	Yes	FA	Animals in pen	8	16	4	0		1	Animals tied up	1	Combination of free roaming and confined	1	Animals in pen	1	0	0	1	.	Income	.	.
CCV003	1	3	1	0	1	0	0	4.5	0	Pig production	-0.33312	0				S	Yes	FA	Animals in pen	22	22	3	0		0		1	Combination of free roaming and confined	1	Combination of free roaming and confined	0	0	1	1	.	Income	.	.
CCV004	1	1	1	1	1	0	0	3	0	Pig producton and job outside household	-0.23244	1	0.4	Own all land	Nothing	F	Yes	FFF	Animals in pen	20	38	3	0		0		1	Free roaming	0		0	0	1	1	.	Income	.	.
CCV005	1	2	1	0	0	1	0	3.75	0	Pig production and rice wine production	-0.72325	0				F	Yes	FF	Animals in pen	11	23	>20	0		1	Animals tied up	1	Combination of free roaming and confined	0		1	0	1	1	.	Income	.	.
CCV006	1	1	2	0	0	0	0	3	0	Pig, cattle and rice production, and selling food	1.01203	1	0.5	Own all land	Rice production	F	Yes	FF	Animals in pen	22	28	2	1	From parents	1	Animals tied up	0		0		0	0	1	1	.	Income	.	.
CCV007	1	2	2	0	0	0	0	4	0	Pig production and rice wine production	0.23856	1	0.1	Own all land	Nothing	F	Yes	FF	Animals in pen	27	42	6	0		0		1	Combination of free roaming and confined	0		0	0	1	1	.	Income	.	.
CCV008	1	2	2	1	1	0	0	5	0	Pig production	0.84065	1	.	Own all land	Banana plantation	F	Yes	FA	Animals in pen	9	28	16	1	From parents	0		1	Free roaming	0		1	0	1	1	.	Income	.	.
CCV009	1	2	1	1	2	0	0	4.5	1	Pig production and job outside household	0.07646	1	0.1	Own all land	Banana + mango plantation	F	Yes	FFP	Animals in pen	46	50	>10	1	From parents	1	Animals tied up	0		0		0	0	1	1	.	Income	.	.
CCV020	1	1	1	0	0	1	1	3.5	0	Pig production and job outside household	0.70937	1	0.7	Own all land	Rice production	M	Yes	FFF	Animals in pen	32	50	8	0		0		0		0		0	0	1	1	.	Income	.	.
CCV021	1	1	1	2	0	0	0	3	0	Pig production	-1.4289	0				S	Yes	FFF	Animals in pen	13	26	8	0		0		1	Free roaming	0		1	0	1	1	.	Income	.	.
CCV023	0	0	1	0	0	0	0	1	0	Pig production	-0.55325	0				F	Yes	FA	Animals in pen	12	27	8	1	From parents	0		1	Combination of free roaming and confined	0		0	0	1	1	.	Income	.	.
CCV024	1	2	2	1	0	0	1	5.25	0	Pig production and cattle production	0.44752	1	1	Own all land	Rice production + corn production	M	Yes	FFF	Animals in pen	18	23	>20	0		1	Animals tied up	1	Combination of free roaming and confined	1	Combination of free roaming and confined	1	0	1	1	.	Income	.	.
CAP001	1	2	3	0	0	0	0	5	0	Pig production	1.31022	0				M	Yes	FF	Animals in pen	10	8	8	1	From parents	0		0		0		0	1	0	1	.	Income	.	.
CAP002	1	4	1	0	1	0	1	6.25	0	Job outside household	0.65577	0				F	Yes	FA	Animals in pen	20	40	>10	1	From parents	0		1	Combination of free roaming and confined	0		0	0	1	1	.	Income	.	.
CAP003	1	4	2	0	0	1	0	6.75	0	Job outside household	.	0				F	Yes	FA	Animals in pen	1	16	1	0		0		1	Combination of free roaming and confined	0		0	0	0	1	.	Income	.	.
CAP005	1	3	2	1	0	0	1	6.25	0	Pig production and job outside household	-0.67894	0				M	Yes	FA	Animals tied up	60	90	6	1	From parents	0		1	Combination of free roaming and confined	0		0	1	1	1	.	Income	.	.
CAP006	1	2	2	0	1	0	0	4.5	0	Pig production and selling food	-0.03279	0				F	Yes	FA	Animals in pen	2	26	>10	0		0		1	Combination of free roaming and confined	1	Free roaming	0	1	1	1	.	Income	.	.
CAP007	1	1	1	1	1	0	0	3	0	Job outside household	-1.07223	0				F	Yes	FFF	Animals in pen	8	28	10	1	From parents	0		1	Combination of free roaming and confined	1	Free roaming	0	1	1	1	.	Income	.	.
CAP008	1	2	2	1	1	0	0	5	0	Pig production and job outside household	0.99053	0				F	Yes	FF	Animals in pen	58	83	>10	0		0		1	Combination of free roaming and confined	1	Combination of free roaming and confined	0	1	1	1	.	Income	.	.
CAP009	1	2	5	0	0	0	0	7	0	Pig production, vegetable production and job outside household	0.96769	1	0.2	Own all land	Vegetables + flowers	S	Yes	FF	Animals in pen	50	40	>10	1	From parents	0		1	Combination of free roaming and confined	1	Combination of free roaming and confined	0	1	1	1	.	Income	.	.
CAP010	1	2	2	1	1	0	1	5.75	0	Job outside household	-0.03039	0				F	Yes	FF	Animals in pen	9	18	15	0		0		1	Free roaming	0		0	1	1	1	.	Income	.	.
CAP011	1	1	1	1	5	0	0	5	1	Pig and cattle production + job ouside household	-0.02076	0				F	Yes	FF	Animals in pen	2	11	>10	0		1	Animals tied up	0		0		0	1	1	1	.	Income	.	.
CAP013	0	1	2	0	0	0	0	2	0	Pig production	0.46451	0				F	Yes	P	Animals in pen	3	22	5	0		0		1	Combination of free roaming and confined	1	Free roaming	0	1	0	1	.	Income	.	.
CAP014	1	2	1	0	1	0	1	4.25	0	Pig production and job outside household	-0.51035	0				F	Yes	P	Animals in pen	3	28	5	0		0		1	Free roaming	1	Free roaming	0	1	0	1	.	Income	.	.
CAP015	1	3	1	1	2	0	0	5.5	1	Pig production	0.10125	0				S	Yes	FF	Animals in pen	65	360	>20	0		0		1	Combination of free roaming and confined	0		0	1	1	1	.	Income	.	.
CAP016	1	1	1	1	1	0	0	3	1	Job outside household	-0.59267	0				F	Yes	FF	Animals in pen	11	22	4	0		0		1	Combination of free roaming and confined	0		0	1	1	1	.	Income	.	.
CAP017	1	4	1	1	0	0	0	5.5	0	Job outside household	-0.79398	0				F	Yes	FFF	Animals in pen	6	14	3	1	From parents	0		1	Combination of free roaming and confined	0		0	1	1	1	.	Income	.	.
CAP018	1	2	3	0	0	0	0	5	0	Job outside household	-0.73001	0				F	Yes	FA	Animals in pen	3	5	1	0		0		1	Free roaming	1	Free roaming	0	1	0	1	.	Income	.	.
CAP019	1	3	1	0	1	0	0	4.5	0	Job outside household	-1.41927	0				F	Yes	FF	Animals in pen	1	5	<1	1	Have raised pigs before	0		1	Free roaming	0		0	0	0	1	.	Income	.	.
CAP021	1	4	2	0	0	0	0	6	0	Pig production	2.19764	1	0.28	Own all land	Nothing	M	Yes	FF	Animals in pen	200	210	20	1	From parents	0		1	Combination of free roaming and confined	1	Combination of free roaming and confined	0	1	1	1	.	Income	.	.
CAP032	0	4	1	0	0	0	0	5	0	Pig production	0.2225	1	6	Own all land	Rice production	S	Yes	FF	Animals in pen	60	60	8	0		0		1	Combination of free roaming and confined	1	Combination of free roaming and confined	0	0	1	1	.	Income	.	.
CAP039	1	1	1	0	1	0	0	2.5	0	Pig production	1.41563	0				S	Yes	FFP	Animals in pen	50	240	>10	1	From parents	0		0		0		0	1	0	1	.	Income	.	.
CAP042	1	1	1	0	2	0	0	3	1	Pig production	-1.11052	1	1.5	Own all land	Banana plantaion + fish production	S	Yes	FF	Animals in pen	4	30	2	0		0		1	Combination of free roaming and confined	1	Combination of free roaming and confined	0	0	0	1	.	Income	.	.
CAP043	1	1	2	0	1	0	0	3.5	1	Pig production and chicken trading	0.7156	0				M	Yes	P	Animals in pen	7	93	3	0		0		0		0		0	1	0	1	.	Income	.	.
CAP044	1	1	0	0	0	1	1	2.5	1	Pig production, rice wine production and banana plantation	0.78827	1	0.2	Own all land	Banana + mango plantation	M	Yes	FF	Animals in pen	5	4	8	0		0		1	Combination of free roaming and confined	1	Combination of free roaming and confined	1	1	1	1	.	Income	.	.
CAP045	1	1	1	1	0	0	1	3.25	1	Pig producton	0.1811	0				F	Yes	FFP	Animals in pen	26	38	>10	0		0		1	Free roaming	0		0	1	1	1	.	Income	.	.
CAP046	1	2	4	2	0	0	0	7	1	Pig production, rice wine production and job outside household	0.61524	0				M	Yes	FF	Animals in pen	13	31	>20	0		0		0		0		1	0	1	1	.	Income	.	.
CAP047	1	1	0	0	0	0	0	1	1	Pig production	0.59602	0				M	Yes	P	Animals in pen	22	70	>20	1	From parents	0		1	Combination of free roaming and confined	1	Combination of free roaming and confined	0	1	1	1	.	Income	.	.
CAP048	0	4	2	0	0	0	0	6	0	Rice wine production	0.42842	0				F	Belong to child	FFF	Animals in pen	6	46	>20	1	From parents	0		0		0		1	1	1	1	.	Income	.	.
CAP049	1	2	1	0	0	1	0	3.75	0	Pig production and job outside household	0.10125	0				M	Yes	FFP	Animals in pen	1	30	>10	0		0		1	Combination of free roaming and confined	0		1	1	0	1	.	Income	.	.
CAP050	1	0	0	0	0	1	1	1.5	0	Pig production	0.79441	0				S	Yes	FF	Animals in pen	3	10	>10	0		0		1	Combination of free roaming and confined	0		0	0	0	1	.	Income	.	.
DKR043	1	1	1	1	1	0	0	3	0	Pig production and job outside household	0.92833	0				M	Yes	FA	Animals in pen	33	30	3	0		0		1	Combination of free roaming and confined	0		0	0	0	1	.	Income	.	.
DKR075	1	1	1	1	2	0	0	3.5	0	Pig production and job outside household	0.93803	1	0.3	Own all land	Rice production	M	Yes	P	Animals in pen	3	40	>10	0		0		0		0		0	0	1	1	.	Income	.	.
CAP056	1	1	1	0	1	0	0	2.5	1	Pig production and job outside household	-0.26617	0				F	Yes	FFP	Animals in pen	13	18	>20	0		0		1	Combination of free roaming and confined	1	Combination of free roaming and confined	0	1	1	1	.	Income	.	.
DKR083	1	3	2	1	0	0	0	5.5	0	Pig production and rice wine production	1.68795	0				F	Yes	FA	Animals in pen	49	60	9	1	From parents	0		1	Combination of free roaming and confined	0		1	0	1	1	0	Income	Provide more income and act as savings	Sometimes lack of capital for purchasing input and new pigs. Instable market price for pigs. Not enough knowledge about pig production.
DKR085	1	1	1	1	0	0	0	2.5	0	Pig production and rice wine production	-0.35947	0				F	Yes	FF	Animals in pen	9	25	4	1	From parents	0		1	Combination of free roaming and confined	0		1	0	1	1	0	Income	Provide income + pigs can eat rice wine residues from the production	Lack of capital. can't buy all input. Depending on market price.
DKR086	1	1	1	1	1	0	0	3	0	Sell food and clothes	-0.04851	0				F	Yes	FA	Animals in pen	8	40	3	1	Neighbour had pigs when she was a kid	0		0		0		1	0	1	1	1	Income	Provide more income and act as savings	Diseases
DKR087	1	1	1	0	2	0	0	3	1	Job outside household and sell clothes	0.2894	0				F	Belong to child	FA	Animals in pen	23	89	2	0		0		0		0		1	0	1	0	1	Income	Provide more income and act as savings	Diseases
DKR088	1	3	1	1	0	1	1	6	1	Pig production + rice wine production + sell clothes	0.77053	1	0.3	Own all land	Rice production	M	Yes	FF	Animals in pen	5	26	1	1	From parents	0		1	Free roaming	0		1	0	1	1	1	Income	Provide more income and act as savings	Diseases
DKR080	1	1	3	0	0	0	0	4	0	Duck raising	-1.91278	1	0.06	Rent all land	Duck raising	F	Yes	FF	Animals in pen	3	50	3	1	From parents	0		1	Free roaming	1	Free roaming	0	0	1	1	0	Income	More income	Intensive and hard work with the pigs
DKR081	1	2	5	0	0	0	0	7	0	Duck raising	-1.7278	1	0.74	Rent all land	Duck raising	F	Yes	FF	Animals in pen	2	30	20	1	From parents	0		1	Free roaming	1	Free roaming	0	0	1	1	1	Income	More income	Diseases
DKR002	1	1	1	1	2	0	0	3.5	1	Rice wine production	-2.48967	0				S	Yes	FFF	Animals in pen	60	100	3	0		0		1	Combination of free roaming and confined	0		1	0	1	1	1	Income	More income	Diseases. Low price for pigs
DKR003	1	2	1	0	1	0	0	3.5	1	Pig production, rice wine production and job outside household	1.07476	0				M	Yes	FFF	Animals in pen	16	17	>10	1	From parents	1	Animals tied up	1	Combination of free roaming and confined	0		1	0	1	1	1	Income	More income	Diseases. Low pig price. High feed price.
DKR004	1	1	1	0	2	0	0	3	1	Pig production, rice wine production and job outside household	-1.15876	0				M	Yes	FF	Animals in pen	22	40	3	0		1	Animals tied up	1	Combination of free roaming and confined	0		1	0	1	1	1	Income	More income	Diseases. Low pig price. High feed price
DKR005	1	1	2	1	1	0	1	4.75	1	Pig production, rice wine production and job outside household	-1.7954	0				S	Yes	FFP	Animals in pen	54	120	5	0		0		1	Animals in pen	1	Animals in pen	1	0	1	1	1	Income	More income	Diseases. Low pig price. High feed price.
DKR006	1	3	1	0	1	0	0	4.5	0	Pig production and rice wine production	0.31536	0				M	Yes	FF	Animals in pen	29	50	6	0		1	Animals tied up	1	Free roaming	0		1	0	1	0	1	Income	More income	Diseases. Lower pig price
DKR008	1	1	1	0	2	0	0	3	0	Pig production	-0.54895	0				S	Yes	FA	Animals in pen	20	30	>10	0		0		1	Free roaming	0		1	0	0	1	1	Income	Provide more income and act as savings	Diseases. Low pig price
DKR010	0	0	1	2	1	0	0	2.5	0	Pig production	0.37748	0				F	Yes	FA	Animals in pen	14	40	4	1	From parents	0		1	Combination of free roaming and confined	1	Combination of free roaming and confined	1	0	1	1	1	Income	More income	Diseases. Low pig price. High feed price.
DKR011	1	4	2	0	0	0	1	6.25	0	Pig production and job outside household	-0.63922	1	0.2	Rent all land	Rice production	F	Yes	FA	Animals in pen	15	40	<1	1	From parents	0		1	Combination of free roaming and confined	1	Combination of free roaming and confined	1	0	1	1	1	Income	More income.	Diseases. Low pig price. High feed price.
DKR013	1	1	1	0	1	0	0	2.5	0	Pig production and job outside household	0.0719	1	0.7	Own all land	Rice production	F	Yes	FFF	Animals in pen	12	30	2	0		1	Animals tied up	1	Combination of free roaming and confined	0		0	1	1	1	1	Income	More income.	Diseases. Low pig price. High feed price.
DKR014	1	1	1	2	0	0	0	3	1	Job outside household	2.86165	1	0.15	Own all land	Rent it out	F	Yes	FA	Animals in pen	8	20	<1	0		0		0		0		0	0	0	1	0	Income	More income.	Low pig price.High feed price.
DKR028	1	1	1	1	1	0	0	3	0	Pig production and job outside household	0.15312	1	0.5	Own all land	Rice production	M	Yes	FFF	Animals in pen	30	61	3	0		1	Animals tied up	0		0		1	0	1	1	1	Income	Provide income and act as a sort of savings. Can use rice bran from their rice production as feed	Diseases. High price for growers. Low price for pigs. High feed prices.
DKR034	1	1	1	2	1	0	0	3.5	0	Pig production, rice production, rice wine production and rice meal production	0.34492	1	0.3	Own all land	Rice production	S	Yes	P	Animals in pen	23	40	10	1	From parents	1	Animals tied up	1	Combination of free roaming and confined	1	Combination of free roaming and confined	1	0	1	1	1	Income	More income. Can use manure as fertilizer	Diseases.
DKR037	1	1	1	3	0	0	0	3.5	0	Pig production, rice wine production and rice meal production	0.24947	1	0.5	Own all land	Rice production	S	Yes	FFF	Animals in pen	18	30	7	0		0		1	Combination of free roaming and confined	0		1	0	1	1	1	Income	More income.	Diseases. High feed prices.
DKR038	1	1	1	0	3	0	0	3.5	0	Pig production, rice production, rice wine production and selling food	0.61934	1	0.3	Own all land	Rice production	M	Yes	P	Animals in pen	6	70	4	0		0		1	Combination of free roaming and confined	0		1	0	0	1	0	Income	More income.	No constraints
DKR042	1	1	1	2	1	0	0	3.5	0	Pig production and rice wine production	0.84076	0				S	Yes	FA	Animals in pen	30	100	8	0		0		1	Combination of free roaming and confined	0		1	0	0	1	1	Income	More income.	Diseases. Low pig price. High feed price.
DKR045	1	2	2	0	0	0	0	4	1	Pig production, rice production, rice wine production	-1.30286	1	0.2	Own all land	Rice production	S	Yes	FF	Animals in pen	37	70	>10	0		0		1	Combination of free roaming and confined	1	Combination of free roaming and confined	1	0	1	1	1	Income	More income.	Diseases. Low pig price. High feed price.
DKR052	1	1	1	0	2	0	0	3	0	Pig production, rice wine production, rice meal production and job outside household	-1.07718	1	0.25	Own all land	Rice production	M	Yes	FA	Animals in pen	5	25	6	1	From parents	0		0		0		1	0	1	1	1	Income	Provide more income and act as savings	Diseases. Sometimes they die. Low pig price - he looses money. High feed price.
DKR053	1	1	2	1	1	0	0	4	0	Rice wine production	0.49289	1	0.2	Own all land	Rice production	S	Yes	FA	Animals in pen	10	26	5	0		0		1	Combination of free roaming and confined	0		1	0	1	1	1	Income	More income. Gives residues + rice bran from production to the pigs. that's why they started raise pigs	Diseases. Low pig price. High feed price.
DKR054	1	2	2	0	0	0	0	3.5	0	Pig production, rice wine production and fishing	-0.75251	0				S	Yes	FA	Animals in pen	15	50	20	0		0		1	Combination of free roaming and confined	1	Combination of free roaming and confined	1	0	0	1	1	Income	More income.	Diseases. Low pig price. High price for buying growers. High feed price
DKR061	1	1	1	1	1	0	0	3	0	Pig production, rice wine production and job outside household	-1.20512	0				M	Yes	FF	Animals in pen	10	11	7	0		0		0		1	Free roaming	1	0	1	1	1	Income	More income.	Diseases. Low pig price. High feed price.
DKR062	1	1	1	1	2	0	0	3.5	0	Pig production and rice wine production	-1.2927	0				M	Yes	FF	Animals in pen	18	16	3	0		0		1	Free roaming	0		1	0	1	1	1	Income	More income.	Diseases. Low pig price. High feed price
DKR063	1	1	2	1	1	0	0	4	1	Job outside household	2.11495	1	1	Own all land	Rice production + mango plantation	M	Yes	P	Animals in pen	2	30	8	0		1	Animals tied up	1	Combination of free roaming and confined	0		0	0	0	1	0	Income	More income.	Low pig price. High feed price.
DKR071	1	1	1	2	0	0	0	3	1	Pig production, rice wine production and rice meal production	1.47632	1	0.25	Own all land	Rice production	S	Yes	FFF	Animals in pen	20	40	3	1	From parents	1	Animals tied up	0		0		1	0	1	1	0	Income	More income.	Low pig price. High price to buy growers. High feed price.
DKR072	1	2	2	0	0	0	0	4	0	Pig production and rice wine production	0.93012	1	0.4	Own all land	Rice production	S	Yes	FF	Animals tied up	2	2	>10	0		1	Animals tied up	1	Combination of free roaming and confined	0		1	0	0	0	0	Income	More income.	No constraints
DKR077	1	1	2	1	0	0	0	3.5	0	Pig production, rice wine production and rice production	1.38745	1	0.5	Own all land	Rice production	S	Yes	FA	Animals in pen	11	11	<1	1	Used to keep pigs earlier	1	Animals tied up	1	Combination of free roaming and confined	1	Combination of free roaming and confined	1	0	1	1	1	Income	More income.	Diseases. Low pig price. High feed price.
DKR092	1	1	2	0	0	0	1	3.75	0	Pig production, rice wine production and job outside household	0.24556	0				S	Yes	FF	Animals in pen	20	46	5	0		0		1	Free roaming	0		1	0	0	1	0	Income	More income.	Low pig price. High feed price.
DKR093	1	1	1	0	2	0	0	3	1	Pig production, rice wine production and job outside household	-0.17504	0				M	Yes	FA	Animals in pen	16	26	3	1	From parents	0		1	Free roaming	0		1	0	1	1	1	Income	More income.	Diseases. Low pig price. High feed price.
DKR035	1	1	1	2	1	0	0	3.5	1	Pig production and rice wine production	0.55515	1	1.5	Own all land	Rent it out	F	Yes	FF	Animals in pen	100	100	>10	0		0		1	Combination of free roaming and confined	1	Combination of free roaming and confined	1	0	1	1	0	Income	More income.	No constraints
DKR029	1	1	2	1	1	0	0	4	0	Rice production	0.75425	1	4	Rent all land	Rice production	F	Yes	FFF	Animals in pen	10	15	<1	1	Used to keep pigs before for many years. now had a pause for 8 years	0		1	Free roaming	0		0	0	0	1	0	Income	More income.	Low pig price. High feed price.
DKR030	1	2	1	2	0	0	0	3.5	1	Pig producton	-0.77747	1	0.5	Own all land	Rice production	M	Yes	FF	Animals in pen	11	25	4	0		1	Animals tied up	1	Free roaming	1	Free roaming	0	0	1	1	0	Income	More income.	Low pig price. High feed price.
DKR031	1	2	3	0	0	0	0	5	1	Pig production and job outside household	0.93771	1	0.5	Own all land	Rice production	S	Yes	P	Animals in pen	5	71	10	0		0		1	Free roaming	0		0	0	1	1	1	Income	More income. Can have many jobs (pigs is one of them) - more freedom	Diseases. Smelll of manure to neighbours
DKR033	1	1	2	1	0	0	0	3	0	Job outside household	1.95939	1	1	Own all land	Rice production	F	Yes	FA	Animals in pen	8	8	5	0		1	Animals tied up	1	Free roaming	1	Combination of free roaming and confined	0	0	0	1	0	Income	More income.	No constraints
DKR046	1	1	1	1	0	0	0	2.5	1	Rice meal production	-0.27004	1	0.4	Own all land	Rice production	S	Yes	FA	Animals in pen	12	12	6	0		0		1	Combination of free roaming and confined	0		1	0	1	1	0	Income	Part of income. They can also give residues from their other production to the pigs	Smell of manure. Low pig price. High feed price.
DKR047	1	2	1	0	3	0	0	4.5	0	Pig production	0.55629	1	0.3	Own all land	Rice production	F	Yes	FF	Animals in pen	24	56	3	0		0		1	Combination of free roaming and confined	1	Combination of free roaming and confined	0	0	0	1	0	Income	More income.	Low pig price. High feed price.
DKR048	1	2	1	0	0	0	0	3	0	Job outside household	1.46747	1	0.8	Own all land	Rice production	F	Yes	FA	Animals in pen	2	6	1	0		1	Animals tied up	0		0		1	0	1	1	0	Income	More income.	Low pig price.
DKR049	1	1	1	1	1	0	0	3	1	Pig production and rice wine production	-1.47417	0				S	Yes	FF	Animals in pen	22	40	4	1	From parents	0		0		0		1	0	1	1	1	Income	More income.	Diseases. Low pig price.
DKR064	1	3	1	0	0	0	0	4	0	Pig production and rice wine production	-0.98605	1	0.3	Own all land	Rice production	S	Yes	FFF	Animals in pen	20	30	>10	0		1	Animals tied up	1	Free roaming	1	Free roaming	1	0	1	1	1	Income	More income.	Diseases. Low pig price. High feed price.
DKR074	1	2	2	2	0	0	0	5	0	Pig production and job outside household	0.74141	1	1	Own all land	Rice production	M	Yes	FA	Animals in pen	4	15	1	1	From parents	1	Animals tied up	1	Free roaming	0		0	0	1	1	0	Income	More income. Manure for rice field	Smell of manure to neighbours. Low pig rice. High feed price.
DKR094	1	1	1	0	0	0	0	2	0	Pig production and rice production	0.84048	1	1	Own all land	Rice production	S	Yes	FF	Animals in pen	32	70	>10	0		1	Animals tied up	0		0		0	0	1	1	0	Income	More income.	Low pig price. High feed price.
DKR066	1	1	2	1	1	0	0	4	0	Pig production and job outside household	-0.06666	1	1	Own all land	Rice production	F	Yes	FFP	Animals in pen	10	20	5	0		1	Animals tied up	0		0		0	0	1	1	0	Income	More income.	Low pig price. High feed price.
CAP024	1	3	2	0	0	1	0	5.75	0	Selling rice	2.01807	0				M	Yes	P	Animals in pen	21	100	>20	0		0		1	Free roaming	0		0	0	1	1	1	Income	More income.	Diseases. Difficult to sell the growers.
CAP025	1	1	3	1	1	1	0	5.75	0	Pig production and job outside household	1.52424	0				M	Yes	P	Animals in pen	92	110	>10	1	From parents	1	Animals tied up	0		0		0	1	0	1	0	Income	More income.	No constraints
CAP027	1	1	2	0	2	0	0	4	1	Pig production and job outside household	0.92246	0				F	Yes	FF	Animals in pen	15	30	<1	1	From parents	0		0		0		0	0	1	1	0	Income	More income.	Not enough money to buy concentrate. Smell to neighbours. Low pig price.
CAP028	1	2	3	0	0	0	0	4.5	1	Pig production	3.08107	1	0.1	Own all land	Rent it out	S	Yes	FF	Animals in pen	18	70	>10	0		0		1	Free roaming	0		0	0	0	1	0	Income	More income.	Low pig price. Problem with unfertile sows.
CAP029	1	1	1	0	1	0	0	2.5	1	Pig production and job outside household	0.85782	0				F	Yes	FFP	Animals in pen	7	350	>10	0		0		0		0		0	1	1	1	0	Income	More income.	Not enough money to buy concentrate
CAP054	1	1	1	0	0	1	0	2.75	0	Pig production	-0.64825	0				S	Yes	FFP	Animals in pen	39	150	8	0		0		1	Free roaming	1	Free roaming	0	0	1	1	1	Income	More income.	Diseases. Low pig price.
CAP055	1	4	1	0	0	0	0	5	0	Pig production	1.71919	0				S	Yes	FFP	Animals in pen	34	100	>10	1	From parents	0		1	Combination of free roaming and confined	1	Combination of free roaming and confined	0	1	1	1	0	Income	More income.	Low pig price.
CAP051	1	3	2	0	1	0	0	5.5	0	Selling food	-1.517	0				M	Yes	FFF	Animals in pen	22	50	8	0		0		0		0		1	0	1	0	1	Income	More income.	Diseases.
CAP052	1	1	1	1	0	0	0	2.5	1	Pig production and rice wine production	0.83622	0				S	Yes	FA	Animals in pen	14	30	7	0		0		1	Combination of free roaming and confined	0		1	0	1	1	0	Income	More income. Can give the rice vine residues to the pigs. They would not raise pigs otherwise.	Low pig price. Not enough money to buy concentrates.
PPN001	1	1	1	4	0	0	0	4	0	Fishing	-0.60387	1	0.4	Own all land	Fish production	F	Yes	FA	Animals in pen	5	8	<1	1	From parents	0		1	Combination of free roaming and confined	0		0	0	0	1	0	Income	More income.	Exensive to buy growers and concentrate
PPN013	1	3	2	0	1	0	0	5.5	0	Pig production and job outside household	-0.63203	0				F	Yes	FA	Animals in pen	4	26	>10	0		1	Animals tied up	1	Combination of free roaming and confined	0		1	0	1	1	1	Income	More income.	Diseases. High price for growers. High feed price.
PPN014	1	2	2	0	1	0	0	4.5	0	Pig production and job outside household	0.23915	0				F	Yes	FA	Animals in pen	1	16	20	1	From parents	1	Animals tied up	1	Combination of free roaming and confined	1	Free roaming	1	0	1	1	1	Income	More income.	Diseases. Low pig price. Not enough money to buy concentrates.
PPN015	1	1	1	1	1	0	0	3	0	Pig production, fishing and selling food	-1.70196	0				F	Yes	FA	Animals in pen	2	2	10	0		0		0		0		0	0	1	0	0	Income	More income.	Low pig price.
PPN016	1	3	1	0	0	0	0	4	0	Fishing	-0.8558	0				F	Yes	FF	Animals in pen	1	2	<1	0		0		1	Combination of free roaming and confined	0		0	0	1	1	0	Income	More income.	No constraints
PPN017	0	3	1	0	0	0	0	4	0	Pig production	-0.09042	0				F	Yes	P	Animals tied up	1	150	25	0		0		1	Combination of free roaming and confined	1	Free roaming	0	0	1	1	0	Income	More income.	Unfertile sows.
PPN020	1	3	1	0	1	0	0	4	0	Pig production, rice wine production and job outside household	0.12921	0				F	Yes	FFP	Animals in pen	7	87	>10	0		0		1	Combination of free roaming and confined	1	Combination of free roaming and confined	1	0	1	1	0	Income	More income.	Not enough money to buy pig feed.
PPN021	1	4	2	0	1	0	0	6.5	0	Pig production, rice production, chicken trader, job outside household	0.65863	1	2	Own part of that land	Rice production	M	Yes	FA	Animals in pen	10	30	3	0		0		1	Free roaming	0		0	0	1	1	0	Income	More income. Can give residues from other productions to the pigs.	Low pig price. High feed price.
PPN024	1	2	4	1	0	0	0	6.5	0	Fishing + selling food	-0.79105	1	0.3	Own all land	Rice production	F	Yes	FA	Animals in pen	9	19	4	1	From parents	1	Animals tied up	1	Free roaming	0		1	0	1	1	1	Income	More income.	Diseases. Low pig price. High feed price.
PPN025	1	1	1	0	2	0	0	3	0	Producing local rice meal	-1.01514	1	0.2	Own all land	Rent it out	F	Yes	FFF	Animals in pen	16	35	12	0		0		0		0		1	0	1	1	0	Income	More income.	No constraints
PPN026	1	2	1	1	1	0	0	4	0	Rice wine production	0.72715	1	0.3	Own all land	Rent it out	M	Yes	FA	Animals in pen	23	60	7	1	From parents	0		1	Combination of free roaming and confined	0		1	0	1	1	1	Income	More income.	Diseases.
PPN029	1	3	3	0	1	0	0	6.5	0	Pig production	0.91951	1	2	Own all land	Rice production	F	Yes	FA	Animals in pen	20	90	>10	0		0		1	Combination of free roaming and confined	1	Free roaming	0	0	1	1	1	Income	More income.	Diseases. Low pig price. High feed price.
PPN038	1	1	1	0	2	0	0	3	0	Rice wine production	-0.23969	0				S	Yes	FA	Animals in pen	18	40	3	0		0		1	Combination of free roaming and confined	1	Free roaming	1	0	1	1	1	Income	More income.	Diseases. High price of growers. Low pig price. High feed price.
PPN039	1	4	1	0	0	0	0	5	0	Pig production, rice production, rice wine production and job outside household	0.43932	1	0.7	Own all land	Rice production	F	Yes	FF	Animals in pen	29	40	>10	0		1	Animals tied up	1	Free roaming	0		1	0	1	1	0	Income	More income. Manure as fertilizer.	Low pig price.
PPN040	1	1	1	3	0	0	0	3.5	0	Pig production	0.09834	1	1	Own all land	Rice production	F	Yes	FF	Animals in pen	5	40	6	1	From parents	1	Animals tied up	1	Combination of free roaming and confined	0		1	0	1	1	1	Income	More income. Manure as fertilizer.	Diseases. Low pig price.
PPN041	1	4	1	1	0	0	2	7	1	Selling food	1.09522	1	0.5	Own all land	Rice production	M	Yes	FA	Animals in pen	27	39	>10	1	From parents	1	Animals tied up	1	Combination of free roaming and confined	0		1	0	1	1	0	Income	More income.	Low pig price. High price of growers. High feed price.
PPN042	1	4	3	0	0	0	0	6.5	0	Pig production and rice production	1.13022	1	0.4	Own all land	Rice production	M	Yes	FA	Animals in pen	12	26	6	0		1	Animals tied up	1	Combination of free roaming and confined	0		1	0	1	1	0	Income	More income. Manure as fertilizer.	Low pig price. High price of growers.
RSK002	1	0	1	0	0	1	0	1.75	0	Pig production	-0.8128	0				S	Yes	P	Animals in pen	138	703	>10	0		0		0		1	Animals in pen	0	0	1	1	1	Income	More income.	Diseases. High feed price.
PPN002	1	1	4	0	1	0	1	6.25	0	Pig production and rice production	0.41016	1	3.2	Own part of that land	Rice production	M	Yes	FF	Animals in pen	15	40	20	1	From parents	1	Animals tied up	1	Combination of free roaming and confined	1	Free roaming	0	0	1	1	1	Income	More income.	Diseases.
PPN003	1	1	1	1	1	0	0	3	0	Job outside household	-0.31795	1	0.2	Own all land	Rice production	M	Yes	FA	Animals in pen	5	16	>10	0		0		0		0		1	0	1	1	1	Income	More income.	Diseases.
PPN007	0	1	2	2	0	0	0	4	0	Job outside household	-0.14874	1	0.5	Own all land	Rice production	F	Yes	FA	Animals in pen	11	21	<1	0		1	Combination of free roaming and confined	1	Free roaming	0		0	0	1	1	0	Income	More income.	Not enough money to buy concentrate.
PPN008	1	2	2	0	0	0	0	4	0	Pig production	0.50871	1	0.5	Own all land	Rice production	M	Yes	FA	Animals in pen	27	40	5	1	From parents	0		1	Combination of free roaming and confined	0		0	0	1	1	0	Income	More income.	Low pig price.
PPN011	1	2	1	2	0	0	1	4.25	0	Job outside household	0.86513	1	0.5	Own all land	Rice production	F	Yes	FA	Animals in pen	10	30	1	0		1	Combination of free roaming and confined	1	Free roaming	1	Free roaming	0	0	1	1	0	Income	More income.	Low pig price. High feed price. High price of growers.
PPN030	1	4	1	0	0	0	0	4.5	0	Rice wine production and machine renting	0.76949	0				F	Yes	FA	Animals in pen	6	21	>10	1	From parents	1	Animals tied up	1	Combination of free roaming and confined	0		1	0	1	1	0	Income	More income.	Low pig price.
PPN031	1	1	1	1	1	0	0	3	0	Rice wine production	-0.83434	1	0.4	Own all land	Rice production	F	Yes	FA	Animals in pen	9	30	4	1	From parents	0		1	Combination of free roaming and confined	0		1	0	1	1	1	Income	More income.	Diseases. Not enough money to buy concentrate.
PPN032	1	1	1	1	2	0	1	4.25	1	Rice wine production	1.49516	0				F	Yes	FF	Animals in pen	50	70	15	0		1	Combination of free roaming and confined	1	Combination of free roaming and confined	0		1	0	1	1	1	Income	More income.	Diseases. Low pig price.
PPN034	1	3	5	1	0	0	0	8.5	0	Pig production and job outside household	-1.07993	1	1	Rent all land	Rice production	M	Yes	FA	Animals in pen	12	40	4	1	From parents	0		1	Combination of free roaming and confined	1	Animals in pen	1	0	0	1	0	Income	More income.	No constraints
PPN035	1	2	2	3	0	0	0	5.5	0	Pig production and rice wine production	-0.56132	1	0.5	Own all land	Rice production	M	Yes	FA	Animals in pen	13	40	2	1	From parents	1	Animals tied up	0		0		1	0	1	1	0	Income	More income.	No constraints
PPN036	1	1	1	1	2	0	0	3.5	0	Pig production and rice wine production	-1.35187	0				S	Yes	FFF	Animals in pen	15	30	3	0		1	Combination of free roaming and confined	1	Free roaming	0		1	0	1	1	1	Income	More income.	Diseases. Not enough money to buy rice bran or concentrate.
PPN037	1	0	1	0	0	1	1	2.5	1	Pig production	-0.70408	1	0.3	Rent all land	Rice production	F	Own some	FA	Animals in pen	12	38	2	0		1	Animals tied up	0		0		1	0	1	1	1	Income	More income.	Diseases. Not enough money to buy concentrate.
PPN043	1	1	1	1	1	0	0	3	0	Pig production and rice wine production	-1.76953	1	0.2	Own all land	Rice production	S	Yes	FA	Animals in pen	22	29	4	0		1	Animals tied up	1	Free roaming	1	Free roaming	1	0	1	1	1	Income	More income.	Diseases.
PPN044	1	1	1	2	2	0	0	4	0	Selling animal feed	0.65439	0				S	Yes	FFP	Animals in pen	62	305	>10	0		0		1	Combination of free roaming and confined	1	Free roaming	1	0	1	1	0	Income	More income.	Low pig price.
PPN045	1	1	1	2	1	0	0	3.5	0	Making clothes	-1.35311	0				F	Yes	FA	Animals in pen	10	28	2	0		0		1	Free roaming	0		1	0	1	1	0	Income	More income.	Low pig price. High feed price.
PPN049	1	2	2	0	0	0	0	4	1	Pig production	0.38903	1	1	Rent all land	Rice production	F	Yes	FFF	Animals in pen	12	28	3	0		0		1	Free roaming	1	Free roaming	0	0	1	1	0	Income	More income.	No constraints
CCV001	1	2	1	0	0	0	0	3	0	Ginger + tomato production	0.69083	1	1.5	Rent all land	Ginger + tomato production	F	Yes	FA	Animals in pen	1	21	2	0		1	Animals tied up	1	Combination of free roaming and confined	0		0	0	1	1	0	Income	More income.	No constraints
CCV002	1	2	2	0	0	0	0	4	0	Pig production and rice wine production	1.23288	0				F	Yes	FFP	Animals in pen	20	90	30	0		0		0		0		1	0	1	1	0	Income	More income.	No constraints
CCV010	1	1	1	1	2	0	0	3.5	0	Pig production and job outside household	-0.16462	1	1	Rent all land	Rice production	F	Yes	FFP	Animals in pen	10	70	5	0		1	Animals tied up	1	Combination of free roaming and confined	0		0	0	1	1	0	Income	More income.	Not enough money to buy concentrate.
CCV013	1	2	1	1	0	0	0	3.5	0	Rice wine production	1.12457	0				M	Yes	FA	Animals in pen	10	30	10	0		0		1	Combination of free roaming and confined	0		1	0	1	1	0	Income	More income.	No constraints
CCV018	1	1	1	1	1	0	0	3	1	Pig production and rice wine production	-0.91993	0				M	Yes	FF	Animals in pen	2	18	7	1	From parents	0		1	Combination of free roaming and confined	0		1	0	1	1	1	Income	More income.	Diseases.
CCV019	1	2	3	0	0	0	0	5	0	Pig production and job outside household	0.71861	0				F	Yes	FF	Animals in pen	15	23	3	0		1	Animals tied up	1	Free roaming	1	Free roaming	0	0	1	1	0	Income	More income.	Not enough money to buy concentrate and rice bran.
CCV031	1	2	4	0	0	0	0	6	0	Job outside household	0.98845	0				M	Yes	FF	Animals in pen	25	24	20	0		0		0		0		1	0	0	1	0	Income	Part of income.	Not enough money to buy concentrate.
CCV033	1	2	2	0	0	0	0	4	1	Pig production and rice wine production	0.01865	0				F	Yes	FF	Animals in pen	11	22	10	0		0		0		0		1	0	1	1	1	Income	More income.	Diseases. Low pig price. Not enough money to buy concentrate.
CCV034	1	2	2	0	1	0	0	4.5	0	Pig production and rice wine production	0.24579	0				F	Yes	FF	Animals in pen	14	28	20	0		0		1	Combination of free roaming and confined	0		1	0	1	1	1	Income	More income.	Diseases.
CCV038	1	1	1	1	1	0	0	3	0	Pig production	-1.20579	0				F	Yes	FF	Animals in pen	22	35	2	1	From parents	0		0		0		0	0	1	1	1	Income	More income.	Diseases. Not enough money to buy concentrate and rice bran.
CCV044	1	1	1	0	3	0	0	3.5	0	Selling vegetables and job outside household	-0.7034	0				F	Yes	FA	Animals in pen	12	33	8	1	From parents	0		0		0		0	0	1	1	1	Income	More income.	Diseases. Not enough money to buy concentrate.
CCV054	1	1	2	2	0	0	0	4	1	Job outside household	-0.88834	0				F	Yes	FF	Animals in pen	20	29	2	0		0		0		1	Combination of free roaming and confined	1	0	1	1	0	Income	More income.	No constraints

## Sheet: Education calculations
Education male_HHhead	Education male1	Education male2	Education male3	Education male4	Education female_HHhead	Education female1	Education female2	Education female3	Education female4
0	0				0
0					1
0					0
1					0
1	1	1	1		0	0
0					0	1
0	1				0	0	1	1
1					0
0	0	1			0
0					0	0
1					1
0	1				0	1
0					0
	0	1			0	1
0	0	0			0	0	0
0					0
0					0
0	1	1	1		0
0					0
0					0
1					0
0					0
0					0	1
0	0				0
0					0	0
0	0	0	0		0	0
0	1	1	0		0	1	1
0	1				0	1	0	1
0	1				0	0	0	1
0	0				0	0
0					0	0	0
0	0	1			0	0	0
0					0	0	1	0
0					0
0					0	0	0
	1				0
0					0
0					0
0					0
0					0	0	1
0	1				0
0	0	0			0	0
0					0
0	1	1			0	1
0	0				0	0
1					0	0	1
0	1				0
0	1				0
0	1	1			0	1	0
0	1	1			0	1
0					0
0	1	0	1		0
0	0				0
1					0
0					0
0	1	1			0
0	0				0	0
0					0
0					0
0	0				0	1
0	0	1	1		0	0	0
1	1				0
0					0
0					0
	1				0
0					0
0	1	0			0
0					0
0	1				0
0					0	1
0	1				0	1
0					0
1	0				0
0	1				0
0					0
					0
0	0				0	1
0	1				0	1	1
0	1	0			0
0	1	1	1			0	1
0	0	0			0	0	0
0					0
0					1
0					1
0					0	1	0	0	0
0	1				0
1					0
0
0					0
1	1				1
1					0
0	0	1			0
0	0				0
0	0	0			0
0	1	1	1		0	1
	1	1	1	0	0
0					1
1					1
1					0	1
1	1				0
1					0
1	1				0	1	1	1
1
	1	1			0	0
0	1	0				1
0					0
1					0
1					0
1					0
1					1
1					1	0
0	0				0
0					0
					0
0	0	0	0		0	0
0					0
1					0
0					0
0					0
0					0
0					0
0					0
0					0
1					0
0					0
0					1
0					0
0					0
0					0
1					1
1					1
0					0	1
0					0
0					0
1					0
1					0
0					0
0					0	1
1	0				0
1	1				1
0					0
1					1
0	1				0
0	0				0
1					0
0	1	1			0
0	0				0	0
0					0
0					0	0
0	1	1	1		0	0
0	0				0	0	1
1					0
1	1	1			1
1					0
0	1				0
0	1	1	1		0
0	1				0	1
1					0
0					0
0	0	0			0	0
0					0	0
0					0
0	1	0			0
	0	1	0		0
0	1				0
0	1	1			0	1
0	1				0	0
0					0
0	1				0
0	1	1			0	1	1
0					0
0	1				0
0					0
1	1	1	1		1
0	1				0	0	0
0					0
0					0	1	1
0					0
	0				0	0
0					0	1
0					0
0	1				0
0					0
1					0
0	0	0			0	0	0	0	0
0	0				0	0
0					0
1					0	0
0					0
0					0
0					0
1	1				0	0
0	0				0
0	1				0	1
0					0
0	1				0
1					0
0	1				0	1	1
0	0				0	0	0	0
1	1				1	1
0	1				0	1
0					0
0					0
1					0
MEAN MALE TOTAL	0.400593				MEAN FEMALE TOTAL	0.208609

## Sheet: Index calculations
Q_ID	own_house	access_land	wall_brick_concrete	wall_concrete_wood	wall_wood	wall_zinc	wall_wattle	floor_stonetile	floor_wood	floor_concrete	floor_earth	roof_tile	roof_zinc	roof_wood	roof_leaf	person_bedroom	toilet	electricity	fuel_electricity	fuel_gas	fuel_biogas	fuel_charcoal	fuel_kerosene	fuel_wood	car	tuktuk	motorbike	bicycle	handtractor	cart	stove	refrigerator	washing_machine	tv	radio	computer	mobile_phone	sewing_machine	air_con	water_bottle	water_owntap	water_neighbourtap	water_ownwell	water_publicwell	water_truck	water_rain	water_surface	own_cattle
DKR083	1	0	1	0	0	0	0	1	0	0	0	0	1	0	0	1	1	1	0	1	0	0	0	0	1	0	1	1	0	0	1	0	1	1	1	1	1	1	0	1	0	0	0	0	0	0	0	0
DKR085	1	0	1	0	0	0	0	1	0	0	0	0	1	0	0	1	0	1	0	0	0	0	0	1	0	0	1	0	0	0	0	0	0	1	0	0	1	0	0	0	0	0	1	0	0	0	0	0
DKR086	1	0	1	0	0	0	0	0	0	1	0	0	1	0	0	0	1	1	0	1	0	0	0	0	0	0	1	1	0	0	0	1	0	1	0	0	1	1	0	0	0	0	1	0	0	0	0	0
DKR087	0	0	1	0	0	0	0	0	0	1	0	0	1	0	0	1	1	1	0	1	0	0	0	0	1	1	0	1	0	0	0	0	1	1	1	1	1	1	0	1	0	0	0	0	0	0	0	0
DKR088	1	1	1	0	0	0	0	1	0	0	0	0	1	0	0	1	1	1	0	0	1	0	0	0	0	0	1	0	0	0	0	0	0	1	1	1	1	1	0	1	0	0	0	0	0	0	0	0
DKR080	0	1	0	0	1	0	0	0	0	0	1	0	0	0	1	0	0	1	0	0	0	1	0	0	0	0	1	1	0	0	0	0	0	1	0	0	1	0	0	0	1	0	0	0	0	0	0	0
DKR081	0	1	0	0	1	0	0	0	0	0	1	0	0	0	1	0	0	1	0	0	0	1	0	0	1	0	1	0	0	0	0	0	0	1	0	1	1	0	0	1	0	0	0	0	0	0	0	0
DKR082	1	1	1	0	0	0	0	0	0	1	0	0	1	0	0	1	1	1	0	1	0	0	0	0	1	0	1	1	0	0	1	1	0	1	0	0	1	0	0	0	1	0	0	0	0	0	0	0
DKR078	1	1	1	0	0	0	0	0	0	1	0	0	1	0	0	1	1	1	0	0	0	0	0	1	0	0	0	1	0	0	0	0	0	1	0	0	1	0	0	0	1	0	0	0	0	0	0	0
DKR089	1	0	0	1	0	0	0	0	0	1	0	0	1	0	0	0	1	1	0	1	0	0	0	0	0	0	1	1	0	0	0	0	0	1	1	0	1	0	0	0	1	0	0	0	0	0	0	0
DKR090	1	1	1	0	0	0	0	1	0	0	0	0	1	0	0	1	1	1	0	0	1	0	0	0	0	0	1	0	0	0	1	1	0	1	0	0	1	0	0	0	0	1	0	0	0	0	0	1
DKR079	1	0	0	0	0	0	1	0	0	0	1	0	1	0	0	0	1	1	0	0	0	0	0	1	0	0	1	1	0	0	0	0	0	1	0	0	1	0	0	0	1	0	0	0	0	0	0	0
DKR025	1	0	0	1	0	0	0	0	1	0	0	0	1	0	0	0	1	1	0	0	0	0	0	1	0	0	1	1	0	0	0	0	0	1	1	0	1	0	0	0	1	0	0	0	0	0	0	0
DKR026	1	0	0	0	1	0	0	0	1	0	0	0	1	0	0	0	1	1	0	0	0	0	0	1	0	0	1	1	0	0	0	0	0	1	0	1	1	0	0	0	1	0	0	0	0	0	0	0
DKR027	1	1	1	0	0	0	0	1	0	0	0	0	1	0	0	1	1	1	0	0	0	0	0	1	0	1	1	1	0	0	1	1	0	1	1	0	1	0	0	1	0	0	0	0	0	0	0	0
DKR023	0	0	0	0	0	0	1	0	1	0	0	0	1	0	0	0	0	1	0	1	0	0	0	0	0	0	0	1	0	0	0	0	0	1	0	0	1	0	0	0	1	0	0	0	0	0	0	0
DKR024	1	0	0	0	0	0	1	0	0	0	1	0	1	0	0	0	0	0	0	0	0	0	0	1	0	0	0	1	0	0	0	0	0	0	0	0	0	0	0	0	0	1	0	0	0	0	0	0
DKR039	1	1	1	0	0	0	0	1	0	0	0	0	1	0	0	1	1	1	0	0	0	0	0	1	1	0	1	0	0	0	0	0	0	1	0	1	1	0	0	1	0	0	0	0	0	0	0	0
DKR069	1	0	0	1	0	0	0	0	1	0	0	0	1	0	0	0	1	1	0	1	0	0	0	0	0	0	1	1	0	0	0	0	0	1	0	0	1	0	0	1	0	0	0	0	0	0	0	1
DKR070	1	0	0	0	1	0	0	0	1	0	0	0	1	0	0	0	0	1	0	1	0	0	0	0	1	0	1	0	0	0	0	0	0	1	0	0	1	0	0	0	0	0	1	0	0	0	0	1
DKR018	1	0	0	0	1	0	0	0	1	0	0	0	1	0	0	0	1	1	0	0	0	0	0	1	0	0	1	0	0	0	0	0	0	1	0	0	1	0	0	1	0	0	0	0	0	0	0	0
DKR020	1	1	1	0	0	0	0	0	0	1	0	0	1	0	0	1	1	1	0	1	0	0	0	0	0	0	1	1	0	1	0	0	0	1	0	0	1	0	0	1	0	0	0	0	0	0	0	1
DKR021	1	1	1	0	0	0	0	1	0	0	0	0	1	0	0	0	1	1	0	0	0	0	0	1	0	0	1	1	0	1	0	0	0	1	0	1	1	0	0	0	0	0	1	0	0	0	0	1
DKR022	1	0	0	0	1	0	0	0	1	0	0	0	1	0	0	0	1	1	0	0	0	0	0	1	0	0	1	1	0	1	0	0	0	1	0	0	1	0	0	0	0	0	1	0	0	0	0	1
DKR040	1	0	0	1	0	0	0	0	1	0	0	0	1	0	0	0	0	1	0	0	0	0	0	1	0	0	1	1	0	0	0	0	0	1	0	0	1	0	0	0	0	0	1	0	0	0	0	0
DKR091	1	0	0	1	0	0	0	0	1	0	0	0	1	0	0	0	1	1	0	1	0	0	0	0	0	0	1	1	0	0	0	1	0	1	0	0	1	0	0	1	0	0	0	0	0	0	0	0
DKR059	1	1	1	0	0	0	0	1	0	0	0	0	1	0	0	0	1	1	0	0	0	0	0	1	0	0	1	1	0	0	0	0	0	1	0	0	1	0	0	0	0	0	0	0	0	0	1	0
DKR055	1	1	0	0	1	0	0	0	1	0	0	0	1	0	0	1	1	1	0	0	0	0	0	1	1	0	1	1	0	0	0	0	0	1	1	0	1	0	0	1	0	0	0	0	0	0	0	0
DKR056	1	1	0	1	0	0	0	0	1	0	0	0	1	0	0	1	1	1	1	0	0	0	0	0	1	0	1	1	0	0	0	0	0	1	0	0	1	0	0	0	0	0	1	0	0	0	0	0
PSC001	1	1	0	0	0	0	1	0	0	0	1	0	1	0	0	0	1	1	0	0	0	0	0	1	0	0	1	0	0	0	0	0	0	1	0	0	1	0	0	0	0	0	0	0	1	0	0	1
PSC002	1	1	1	0	0	0	0	1	0	0	0	0	1	0	0	1	1	1	0	0	0	0	0	1	0	0	1	1	0	1	0	0	0	1	0	0	1	0	0	0	0	0	0	0	1	0	0	1
PSC003	1	1	0	0	1	0	0	0	0	1	0	1	0	0	0	0	1	1	0	0	0	0	0	1	0	0	1	0	1	0	0	0	0	1	0	0	1	0	0	0	0	0	0	0	1	0	0	1
PSC006	1	1	0	1	0	0	0	1	0	0	0	1	0	0	0	1	1	1	0	1	0	0	0	0	0	0	1	0	0	1	0	0	0	1	0	0	1	0	0	0	1	0	0	0	0	0	0	1
PSC009	1	1	0	1	0	0	0	1	0	0	0	0	1	0	0	0	1	1	0	0	0	0	0	1	0	0	1	0	0	1	0	0	0	1	0	0	1	0	0	0	0	0	0	0	0	0	1	0
PSC014	1	0	0	0	1	0	0	0	0	1	0	0	1	0	0	1	1	1	0	1	0	0	0	0	0	0	1	1	0	0	0	0	0	1	0	0	1	0	0	0	1	0	0	0	0	0	0	0
PSC015	1	1	0	0	1	0	0	0	0	1	0	0	1	0	0	1	1	1	0	1	0	0	0	0	0	0	1	0	0	0	0	0	0	1	1	1	1	0	0	1	0	0	0	0	0	0	0	0
PSC016	0	0	0	0	0	1	0	0	0	1	0	0	1	0	0	0	1	1	0	1	0	0	0	0	1	0	1	1	0	1	0	0	0	0	0	0	1	1	0	0	1	0	0	0	0	0	0	0
PSC004	1	1	0	0	1	0	0	0	1	0	0	0	1	0	0	0	0	1	0	1	0	0	0	0	0	0	1	1	0	0	0	0	0	1	0	0	1	0	0	1	0	0	0	0	0	0	0	1
PSC005	1	1	0	0	0	0	1	0	0	0	1	0	1	0	0	0	0	1	0	0	0	0	0	1	0	0	1	0	0	0	0	0	0	1	0	1	1	0	0	0	0	0	0	0	1	0	0	1
PSC007	1	1	1	0	0	0	0	1	0	0	0	0	1	0	0	0	1	1	0	1	0	0	0	0	0	0	1	1	0	1	0	0	0	1	0	0	1	1	0	0	1	0	0	0	0	0	0	1
PSC011	1	1	0	1	0	0	0	1	0	0	0	0	1	0	0	1	1	1	0	1	0	0	0	0	0	0	1	1	0	1	0	0	0	1	0	0	1	0	0	0	1	0	0	0	0	0	0	0
PSC013	1	1	0	1	0	0	0	1	0	0	0	1	0	0	0	1	1	1	0	1	0	0	0	0	0	0	1	1	0	0	0	0	0	1	0	0	1	0	0	1	0	0	0	0	0	0	0	0
PSC017	1	1	0	1	0	0	0	1	0	0	0	1	0	0	0	1	1	1	0	1	0	0	0	0	0	0	1	1	0	0	0	0	0	1	0	0	1	0	0	1	0	0	0	0	0	0	0	0
PPN047	1	0	1	0	0	0	0	1	0	0	0	1	0	0	0	1	1	1	0	1	0	0	0	0	0	0	1	0	0	0	0	0	0	1	0	0	1	0	0	0	0	0	0	0	1	0	0	1
PPN048	1	0	0	0	1	0	0	0	0	0	1	0	1	0	0	0	1	1	0	0	0	0	0	1	0	0	1	0	0	1	0	0	0	1	0	0	1	0	0	1	0	0	0	0	0	0	0	0
SSK002	1	0	0	0	0	1	0	0	0	1	0	0	1	0	0	0	0	1	0	0	0	0	0	1	0	0	1	1	0	0	0	0	0	1	0	0	1	0	0	0	1	0	0	0	0	0	0	0
SSK003	1	0	0	0	1	0	0	0	0	1	0	0	1	0	0	0	0	1	0	0	0	0	0	1	0	0	1	1	0	0	0	0	0	1	0	1	1	0	0	0	1	0	0	0	0	0	0	0
SSK005	1	0	0	0	1	0	0	0	1	0	0	1	0	0	0	0	1	1	0	0	0	0	0	1	0	0	1	0	0	0	0	0	0	1	1	1	1	0	0	0	1	0	0	0	0	0	0	0
SSK006	1	0	0	0	0	0	1	0	0	1	0	0	1	0	0	0	1	1	0	0	0	0	0	1	0	0	1	0	0	1	0	0	0	1	0	0	1	0	0	0	1	0	0	0	0	0	0	1
PPN046	1	1	0	1	0	0	0	1	0	0	0	1	0	0	0	1	1	1	0	0	0	0	0	1	1	0	1	1	0	0	0	0	0	1	0	1	1	0	0	0	1	0	0	0	0	0	0	1
CCV025	1	0	0	0	0	0	1	0	0	0	1	0	1	0	0	0	1	1	0	1	0	0	0	0	0	0	1	0	0	1	0	0	0	1	0	0	1	0	0	0	0	0	0	0	0	0	1	1
CCV026	1	0	0	0	0	1	0	0	1	0	0	0	1	0	0	0	0	1	0	0	0	0	0	1	0	0	1	0	0	1	0	0	0	1	0	0	1	0	0	0	0	0	0	0	0	0	1	1
CCV027	1	1	0	0	1	0	0	0	1	0	0	1	0	0	0	1	1	1	0	0	0	0	0	1	0	0	1	1	0	1	0	0	0	1	0	0	1	0	0	0	0	0	0	0	0	0	1	1
CCV029	1	1	0	1	0	0	0	0	1	0	0	1	0	0	0	0	1	1	0	0	0	0	0	1	0	0	1	0	0	0	0	0	0	1	0	0	1	0	0	0	0	0	0	0	0	0	1	0
CCV040	1	1	0	0	1	0	0	0	1	0	0	0	1	0	0	0	0	1	0	0	0	0	0	1	0	0	1	1	0	0	0	0	0	1	0	0	1	0	0	1	0	0	0	0	0	0	0	1
CCV041	1	1	0	0	0	1	0	0	1	0	0	0	1	0	0	0	1	1	0	0	1	0	0	0	0	0	1	1	0	0	0	0	0	1	0	1	1	0	0	0	0	0	0	0	0	0	1	1
CCV042	1	1	0	1	0	0	0	0	1	0	0	0	1	0	0	0	1	1	0	0	0	0	0	1	0	0	1	1	0	1	0	0	0	1	0	0	1	0	0	0	0	0	0	0	0	0	1	1
CCV043	1	0	0	0	1	0	0	0	1	0	0	1	0	0	0	1	1	1	0	0	0	0	0	1	0	0	1	0	0	0	0	0	0	1	0	0	1	0	0	0	0	0	0	0	0	0	1	0
CCV045	1	1	0	1	0	0	0	0	1	0	0	1	0	0	0	0	1	1	0	0	0	0	0	1	0	0	1	1	0	1	0	0	0	1	0	0	1	0	0	0	0	0	0	0	0	0	1	0
CCV046	1	0	0	1	0	0	0	0	1	0	0	1	0	0	0	0	1	1	0	0	0	0	0	1	0	0	1	0	0	0	0	0	0	1	0	1	1	0	0	0	0	0	0	0	0	0	1	0
CCV048	1	1	0	1	0	0	0	0	1	0	0	1	0	0	0	0	1	1	0	0	0	0	0	1	0	0	1	1	0	1	0	0	0	1	0	1	1	1	0	1	0	0	0	0	0	0	0	1
CCV049	1	0	0	0	1	0	0	0	1	0	0	0	1	0	0	0	0	1	0	0	0	0	0	1	0	0	1	1	0	0	0	0	0	1	0	0	1	0	0	1	0	0	0	0	0	0	0	0
CCV050	1	1	0	0	1	0	0	0	1	0	0	0	1	0	0	0	0	1	0	0	0	0	0	1	0	0	1	1	0	0	0	0	0	0	0	0	1	0	0	0	0	0	0	0	0	0	1	1
CCV051	1	0	1	0	0	0	0	0	0	1	0	0	1	0	0	0	1	1	0	0	0	0	0	1	0	0	1	1	0	0	0	0	0	1	0	0	1	0	0	1	0	0	0	0	0	0	0	1
CCV052	1	0	0	1	0	0	0	0	1	0	0	1	0	0	0	1	1	1	0	0	0	0	0	1	0	0	1	0	0	0	0	0	0	1	0	0	1	1	0	0	0	0	0	0	0	0	1	0
CCV053	1	0	0	0	0	0	1	0	0	0	1	0	1	0	0	0	0	1	0	0	0	0	0	1	0	0	1	1	0	0	0	0	0	1	0	0	1	0	0	0	0	0	0	0	0	0	1	1
CCV003	1	0	0	0	1	0	0	0	1	0	0	1	0	0	0	0	1	1	0	0	0	0	0	1	0	0	1	0	0	0	0	0	0	1	0	0	1	0	0	0	0	0	0	0	0	0	1	0
CCV004	1	1	0	0	1	0	0	0	1	0	0	1	0	0	0	1	0	1	0	0	0	0	0	1	0	0	1	1	0	0	0	0	0	1	0	0	1	0	0	0	0	0	0	0	0	0	1	0
CCV005	1	0	0	0	1	0	0	0	1	0	0	0	1	0	0	0	0	1	0	0	0	0	0	1	0	0	1	1	0	1	0	0	0	1	1	1	1	0	0	0	0	0	0	0	0	0	1	1
CCV006	1	1	0	1	0	0	0	1	0	0	0	1	0	0	0	1	1	1	0	0	0	0	0	1	0	0	1	1	0	0	0	0	0	1	0	0	1	1	0	0	0	0	0	0	0	0	1	1
CCV007	1	1	0	0	1	0	0	0	1	0	0	1	0	0	0	0	1	1	0	0	0	0	0	1	0	0	1	1	0	1	0	0	0	1	0	1	1	0	0	0	0	0	0	0	0	0	1	0
CCV008	1	1	1	0	0	0	0	1	0	0	0	1	0	0	0	1	1	1	0	0	0	0	0	1	0	0	1	1	0	0	0	0	0	1	0	0	1	0	0	0	0	0	0	0	0	0	1	0
CCV009	1	1	0	1	0	0	0	0	1	0	0	0	1	0	0	0	1	1	0	0	0	0	0	1	1	0	1	1	0	0	0	0	0	1	1	0	1	0	0	1	0	0	0	0	0	0	0	1
CCV020	1	1	0	1	0	0	0	0	1	0	0	1	0	0	0	1	1	1	0	0	0	0	0	1	0	0	1	1	0	0	0	0	0	1	0	1	1	0	0	0	0	0	0	0	0	0	1	0
CCV021	1	0	0	0	0	1	0	0	1	0	0	0	1	0	0	0	0	1	0	0	0	0	0	1	0	0	1	0	0	0	0	0	0	1	0	0	1	0	0	1	0	0	0	0	0	0	0	0
CCV023	1	0	0	0	1	0	0	0	1	0	0	0	1	0	0	1	1	1	0	0	0	0	0	1	0	0	1	0	0	0	0	0	0	1	0	1	1	1	0	0	0	0	0	0	0	0	1	0
CCV024	1	1	0	1	0	0	0	0	1	0	0	1	0	0	0	0	1	1	0	0	0	0	0	1	0	0	1	0	0	1	0	0	0	1	0	0	1	0	0	0	0	0	0	0	0	0	1	1
CAP001	1	0	1	0	0	0	0	1	0	0	0	1	0	0	0	1	1	1	0	0	0	0	0	1	0	1	1	1	0	1	0	1	0	1	1	0	1	0	0	1	0	0	0	0	0	0	0	0
CAP002	1	0	1	0	0	0	0	1	0	0	0	0	1	0	0	1	1	1	0	0	0	0	0	1	0	1	1	1	0	1	0	0	0	1	1	1	1	0	0	0	1	0	0	0	0	0	0	0
CAP003	1	0	.	.	.	.	.	.	.	.	.	.	.	.	.	0	1	1	0	0	0	0	0	1	0	0	1	0	0	1	0	0	0	1	1	1	1	0	0	0	1	0	0	0	0	0	0	0
CAP005	1	0	0	0	1	0	0	0	0	0	1	0	1	0	0	0	1	1	0	1	0	0	0	0	0	0	1	0	0	1	0	0	0	1	1	0	1	1	0	0	1	0	0	0	0	0	0	0
CAP006	1	0	0	0	1	0	0	0	1	0	0	1	0	0	0	0	1	1	0	0	0	0	0	1	0	0	1	1	0	1	0	0	0	1	0	0	1	0	0	0	1	0	0	0	0	0	0	0
CAP007	1	0	0	0	0	1	0	0	0	0	1	0	1	0	0	0	1	1	0	0	0	0	0	1	0	0	1	1	0	0	0	0	0	1	1	0	1	1	0	0	1	0	0	0	0	0	0	0
CAP008	1	0	0	1	0	0	0	1	0	0	0	1	0	0	0	1	1	1	0	0	0	0	0	1	0	0	1	1	0	1	0	0	0	1	0	0	1	0	0	0	1	0	0	0	0	0	0	0
CAP009	1	1	0	1	0	0	0	1	0	0	0	1	0	0	0	0	1	1	0	0	0	0	0	1	0	0	1	1	0	1	0	0	0	1	0	0	1	0	0	0	1	0	0	0	0	0	0	0
CAP010	1	0	0	0	1	0	0	0	1	0	0	1	0	0	0	0	1	1	0	1	0	0	0	0	0	0	1	1	0	0	0	0	0	1	0	0	1	0	0	0	0	0	1	0	0	0	0	0
CAP011	1	0	0	0	1	0	0	0	1	0	0	1	0	0	0	0	1	1	0	1	0	0	0	0	0	0	1	1	0	0	0	0	0	1	0	0	1	0	0	1	0	0	0	0	0	0	0	1
CAP013	1	0	1	0	0	0	0	1	0	0	0	1	0	0	0	1	1	1	0	0	0	0	0	1	0	0	0	1	0	0	0	0	0	1	0	0	1	0	0	0	1	0	0	0	0	0	0	0
CAP014	1	0	0	0	1	0	0	0	1	0	0	0	1	0	0	0	1	1	0	1	0	0	0	0	0	1	1	1	0	0	0	0	0	1	0	0	1	0	0	0	1	0	0	0	0	0	0	0
CAP015	1	0	0	0	1	0	0	0	1	0	0	1	0	0	0	0	1	1	0	0	0	0	0	1	0	0	1	1	0	1	0	0	0	1	1	0	1	0	0	0	1	0	0	0	0	0	0	0
CAP016	1	0	0	0	1	0	0	0	1	0	0	0	1	0	0	0	1	1	0	1	0	0	0	0	0	0	1	1	0	0	0	0	0	1	0	0	1	0	0	0	1	0	0	0	0	0	0	0
CAP017	1	0	0	0	1	0	0	0	1	0	0	0	1	0	0	0	1	1	0	0	0	0	0	1	0	0	1	1	0	0	0	0	0	1	0	0	1	0	0	0	1	0	0	0	0	0	0	0
CAP018	1	0	0	0	0	1	0	0	1	0	0	0	1	0	0	1	1	1	0	0	0	0	0	1	0	0	1	1	0	0	0	0	0	1	0	0	1	0	0	0	1	0	0	0	0	0	0	0
CAP019	0	0	0	0	1	0	0	0	1	0	0	0	1	0	0	0	0	1	0	0	0	0	0	1	0	0	1	1	0	0	0	0	0	1	0	0	1	0	0	0	1	0	0	0	0	0	0	0
CAP021	1	1	1	0	0	0	0	1	0	0	0	1	0	0	0	1	1	1	0	1	0	0	0	0	1	0	1	1	0	1	1	1	0	1	0	1	1	0	0	0	1	0	0	0	0	0	0	0
CAP032	1	1	1	0	0	0	0	1	0	0	0	0	1	0	0	0	1	1	0	0	0	1	0	0	0	0	1	1	0	0	0	0	0	1	0	1	1	0	0	0	1	0	0	0	0	0	0	0
CAP039	1	0	1	0	0	0	0	1	0	0	0	1	0	0	0	1	1	1	0	0	1	0	0	0	0	0	1	0	0	1	0	1	0	1	0	0	1	1	0	0	1	0	0	0	0	0	0	0
CAP042	1	1	0	0	1	0	0	0	1	0	0	0	1	0	0	0	0	1	0	0	0	0	0	1	0	0	1	0	0	0	0	1	0	1	0	0	1	0	0	0	0	1	0	0	0	0	0	0
CAP043	1	0	0	1	0	0	0	0	1	0	0	1	0	0	0	0	1	1	0	0	1	0	0	0	0	0	1	1	0	0	0	0	0	1	1	0	1	1	0	0	1	0	0	0	0	0	0	0
CAP044	1	1	0	0	1	0	0	0	1	0	0	1	0	0	0	1	1	1	0	1	0	0	0	0	0	0	1	1	0	0	0	1	0	1	0	1	1	1	0	1	0	0	0	0	0	0	0	0
CAP045	1	0	0	1	0	0	0	1	0	0	0	0	1	0	0	1	1	1	0	0	0	1	0	0	0	1	1	0	0	0	0	0	0	1	0	0	1	0	0	0	1	0	0	0	0	0	0	0
CAP046	1	0	0	1	0	0	0	1	0	0	0	0	1	0	0	1	1	0	0	1	0	0	0	0	0	0	1	1	0	0	0	0	1	1	1	0	1	1	0	0	1	0	0	0	0	0	0	0
CAP047	1	0	0	1	0	0	0	1	0	0	0	1	0	0	0	1	1	1	0	1	0	0	0	0	0	0	1	0	0	0	0	0	0	1	0	0	0	0	0	0	1	0	0	0	0	0	0	0
CAP048	1	0	0	1	0	0	0	0	1	0	0	1	0	0	0	0	1	1	0	0	0	0	0	1	0	0	1	1	0	1	0	0	0	1	0	0	1	1	0	0	1	0	0	0	0	0	0	0
CAP049	1	0	0	0	1	0	0	0	1	0	0	1	0	0	0	0	1	1	0	0	0	0	0	1	0	0	1	1	0	1	0	0	0	1	1	0	1	0	0	0	1	0	0	0	0	0	0	0
CAP050	1	0	0	1	0	0	0	1	0	0	0	0	1	0	0	1	1	1	0	0	0	0	0	1	0	0	1	1	0	1	0	1	0	1	1	0	1	0	0	0	1	0	0	0	0	0	0	0
CAP056	1	0	0	0	1	0	0	0	1	0	0	0	1	0	0	1	1	1	0	1	0	0	0	0	0	0	1	1	0	0	0	0	0	1	1	0	1	0	0	0	1	0	0	0	0	0	0	0
DKR002	0	0	0	0	0	1	0	0	0	0	1	0	1	0	0	0	0	0	0	1	0	0	0	0	0	0	1	0	0	1	0	0	0	0	0	0	1	0	0	1	0	0	0	0	0	0	0	0
DKR003	1	0	0	1	0	0	0	1	0	0	0	1	0	0	0	1	1	1	0	1	0	0	0	0	0	0	1	1	0	0	0	0	0	1	0	0	1	0	0	0	1	0	0	0	0	0	0	1
DKR004	1	0	0	0	0	1	0	0	0	0	1	0	1	0	0	0	1	1	0	0	0	0	0	1	0	0	1	0	0	0	0	0	0	1	1	0	1	0	0	0	1	0	0	0	0	0	0	1
DKR005	1	0	0	0	0	1	0	0	0	0	1	0	1	0	0	0	1	1	0	0	0	0	0	1	0	0	1	0	0	0	0	0	0	0	0	0	1	0	0	1	0	0	0	0	0	0	0	0
DKR006	1	0	1	0	0	0	0	1	0	0	0	0	1	0	0	0	1	1	0	1	0	0	0	0	0	0	1	1	0	1	0	0	0	1	0	0	1	0	0	0	1	0	0	0	0	0	0	1
DKR008	0	0	1	0	0	0	0	1	0	0	0	0	1	0	0	0	1	1	0	0	0	1	0	0	0	0	1	0	0	0	0	0	0	1	0	0	1	0	0	1	0	0	0	0	0	0	0	0
DKR010	1	0	1	0	0	0	0	1	0	0	0	0	1	0	0	0	1	1	0	1	0	0	0	0	0	0	1	1	0	0	1	0	0	1	0	0	1	0	0	1	0	0	0	0	0	0	0	0
DKR011	1	1	0	1	0	0	0	0	1	0	0	0	1	0	0	0	1	1	0	0	0	0	0	1	0	0	1	0	0	0	0	0	0	1	0	0	1	0	0	0	0	0	0	1	0	0	0	0
DKR013	1	1	0	1	0	0	0	0	1	0	0	0	1	0	0	1	1	1	0	1	0	0	0	0	0	0	1	0	0	0	0	0	0	1	0	0	1	0	0	1	0	0	0	0	0	0	0	1
DKR014	1	1	0	1	0	0	0	1	0	0	0	1	0	0	0	0	1	1	0	1	0	0	0	0	1	0	1	1	0	0	1	1	1	1	0	0	1	0	1	1	0	0	0	0	0	0	0	0
DKR028	1	1	0	1	0	0	0	0	1	0	0	0	1	0	0	0	1	1	0	0	0	0	0	1	0	0	1	0	1	1	0	0	0	1	0	0	1	0	0	0	0	0	0	0	0	1	0	1
DKR034	1	1	0	1	0	0	0	0	1	0	0	1	0	0	0	0	0	1	0	0	0	0	0	1	0	0	1	1	0	1	0	0	0	1	1	0	1	1	0	1	0	0	0	0	0	0	0	1
DKR037	1	1	1	0	0	0	0	1	0	0	0	0	1	0	0	0	1	1	0	0	0	0	0	1	0	0	1	0	0	1	0	0	0	1	1	0	1	0	0	0	0	0	1	0	0	0	0	0
DKR038	1	1	0	1	0	0	0	0	1	0	0	0	0	1	0	0	1	1	0	0	0	0	1	0	0	0	1	0	0	1	0	0	0	1	1	0	1	0	0	1	0	0	0	0	0	0	0	0
DKR042	1	0	0	1	0	0	0	1	0	0	0	1	0	0	0	0	1	1	0	1	0	0	0	0	0	0	1	0	0	1	0	0	0	1	0	0	1	0	0	1	0	0	0	0	0	0	0	0
DKR043	1	0	0	1	0	0	0	1	0	0	0	1	0	0	0	0	1	1	0	1	0	0	0	0	0	0	1	1	0	1	0	0	0	1	0	0	1	0	0	0	0	0	0	0	1	0	0	0
DKR045	1	1	0	0	0	1	0	0	0	1	0	0	1	0	0	0	0	1	0	0	0	0	0	1	0	0	1	0	0	0	0	0	0	1	0	0	1	0	0	1	0	0	0	0	0	0	0	0
DKR052	1	1	0	0	1	0	0	0	0	0	1	0	1	0	0	0	0	1	0	0	0	0	0	1	0	0	1	1	0	1	0	0	0	1	1	0	1	0	0	1	0	0	0	0	0	0	0	0
DKR053	1	1	0	1	0	0	0	0	1	0	0	1	0	0	0	0	1	1	0	0	0	0	0	1	0	0	1	1	0	1	0	0	0	1	0	0	1	0	0	1	0	0	0	0	0	0	0	0
DKR054	1	0	0	0	1	0	0	0	0	1	0	0	1	0	0	0	1	1	0	0	0	0	0	1	0	0	1	1	0	0	0	0	0	1	1	0	1	0	0	0	0	0	1	0	0	0	0	0
DKR061	1	0	0	0	0	1	0	0	1	0	0	0	1	0	0	0	1	1	0	1	0	0	0	0	0	0	1	0	0	0	0	0	0	0	0	0	1	0	0	0	1	0	0	0	0	0	0	0
DKR062	1	0	0	0	0	1	0	0	0	0	1	0	1	0	0	0	1	1	0	0	0	0	0	1	0	0	1	0	0	0	0	0	0	1	0	0	1	1	0	0	1	0	0	0	0	0	0	0
DKR063	1	1	1	0	0	0	0	1	0	0	0	1	0	0	0	0	1	1	0	1	0	0	0	0	0	0	1	1	0	1	0	1	1	1	1	1	1	0	0	0	1	0	0	0	0	0	0	1
DKR071	1	1	0	1	0	0	0	1	0	0	0	1	0	0	0	0	1	1	0	1	0	0	0	0	0	0	1	1	0	1	0	0	0	1	1	0	1	0	0	0	0	0	0	0	0	1	0	1
DKR072	1	1	0	1	0	0	0	0	1	0	0	1	0	0	0	0	1	1	0	0	0	0	0	1	0	0	1	0	1	1	0	0	0	1	0	1	1	0	0	0	0	0	0	0	0	1	0	1
DKR077	1	1	0	1	0	0	0	1	0	0	0	1	0	0	0	0	1	1	0	0	0	0	0	1	0	0	1	1	1	1	0	0	0	1	1	0	1	0	0	0	0	0	0	0	0	1	0	1
DKR092	1	0	0	1	0	0	0	0	1	0	0	1	0	0	0	0	1	1	0	0	0	0	0	1	0	0	1	1	0	0	0	0	0	1	0	0	1	0	0	0	1	0	0	0	0	0	0	0
DKR093	1	0	0	1	0	0	0	0	0	1	0	0	1	0	0	0	1	1	0	1	0	0	0	0	0	0	1	1	0	0	0	0	0	1	0	0	1	1	0	0	1	0	0	0	0	0	0	0
DKR035	1	1	1	0	0	0	0	0	0	1	0	0	1	0	0	0	1	1	0	1	0	0	0	0	0	0	1	1	0	1	1	1	0	1	0	0	1	0	0	0	0	0	1	0	0	0	0	0
DKR075	1	1	0	1	0	0	0	1	0	0	0	1	0	0	0	1	1	1	0	0	0	0	0	1	0	0	1	1	0	0	0	0	0	1	0	0	1	0	0	1	0	0	0	0	0	0	0	0
DKR029	1	1	0	1	0	0	0	0	1	0	0	1	0	0	0	0	1	1	0	0	0	0	0	1	0	0	1	1	0	0	0	1	0	1	1	1	1	0	0	1	0	0	0	0	0	0	0	0
DKR030	1	1	0	0	0	1	0	0	1	0	0	0	1	0	0	0	0	1	0	0	0	0	0	1	0	0	1	1	0	1	0	0	0	1	0	0	1	0	0	0	0	0	0	0	0	1	0	1
DKR031	1	1	0	1	0	0	0	0	1	0	0	1	0	0	0	0	1	1	0	0	0	0	0	1	0	1	1	1	0	0	0	0	0	1	1	1	1	0	0	0	0	0	0	0	0	1	0	0
DKR033	1	1	0	1	0	0	0	1	0	0	0	1	0	0	0	1	1	1	0	0	0	0	0	1	1	0	1	1	0	1	0	1	0	1	1	0	1	1	0	0	0	0	0	0	0	1	0	1
DKR046	1	1	0	0	0	1	0	0	1	0	0	0	1	0	0	1	1	1	0	0	0	0	0	1	0	0	1	1	0	1	0	0	0	1	0	0	1	0	0	0	0	0	0	0	0	1	0	0
DKR047	1	1	1	0	0	0	0	1	0	0	0	0	1	0	0	1	1	1	0	0	0	0	0	1	1	0	1	1	0	0	0	0	0	1	1	0	1	0	0	0	0	0	1	0	0	0	0	0
DKR048	1	1	0	1	0	0	0	1	0	0	0	1	0	0	0	1	1	1	0	0	0	0	0	1	0	0	1	1	0	1	0	0	0	1	1	0	1	0	0	0	0	0	0	0	0	1	0	1
DKR049	1	0	0	0	0	0	1	0	0	0	1	0	1	0	0	0	0	1	0	0	0	0	0	1	0	0	1	0	0	0	0	0	0	1	1	0	1	0	0	0	0	0	0	0	0	1	0	0
DKR064	1	1	0	0	0	1	0	0	0	1	0	0	1	0	0	0	0	1	0	0	0	0	0	1	0	0	1	0	0	1	0	0	0	1	1	0	1	0	0	1	0	0	0	0	0	0	0	1
DKR074	1	1	0	1	0	0	0	0	1	0	0	1	0	0	0	1	1	1	0	0	0	0	0	1	0	0	1	1	0	1	0	0	0	1	0	0	1	0	0	0	0	0	1	0	0	0	0	1
DKR094	1	1	0	0	1	0	0	0	1	0	0	1	0	0	0	1	1	1	0	0	0	0	0	1	1	0	1	0	1	1	0	0	0	1	1	0	1	0	0	0	0	0	0	0	0	1	0	1
DKR066	1	1	0	0	1	0	0	0	1	0	0	1	0	0	0	0	1	1	0	0	0	0	0	1	0	0	1	0	0	0	0	0	0	1	0	0	1	0	0	0	1	0	0	0	0	0	0	1
CAP024	1	0	0	1	0	0	0	1	0	0	0	1	0	0	0	0	1	1	0	1	0	0	0	0	0	0	1	1	0	1	0	1	1	1	1	1	1	0	0	0	1	0	0	0	0	0	0	0
CAP025	1	0	0	1	0	0	0	1	0	0	0	1	0	0	0	0	1	1	0	0	0	0	0	1	0	0	1	1	1	1	0	1	0	1	1	1	1	0	0	0	1	0	0	0	0	0	0	1
CAP027	1	0	0	1	0	0	0	1	0	0	0	1	0	0	0	0	1	1	0	0	0	0	0	1	1	0	1	0	0	1	0	0	0	1	0	0	1	1	0	0	1	0	0	0	0	0	0	0
CAP028	1	1	0	1	0	0	0	1	0	0	0	1	0	0	0	1	1	1	0	1	0	0	0	0	0	0	1	1	0	1	0	1	1	1	1	1	1	0	1	0	1	0	0	0	0	0	0	0
CAP029	1	0	1	0	0	0	0	1	0	0	0	0	1	0	0	1	1	1	0	0	1	0	0	0	0	0	1	1	0	1	0	1	0	1	0	0	1	0	0	0	1	0	0	0	0	0	0	0
CAP054	1	0	0	0	0	1	0	0	0	1	0	0	1	0	0	1	1	1	0	0	0	0	0	1	0	0	1	0	0	1	0	0	0	1	1	0	1	0	0	1	0	0	0	0	0	0	0	0
CAP055	1	0	0	1	0	0	0	1	0	0	0	1	0	0	0	0	1	1	0	0	1	0	0	0	1	0	1	1	0	1	0	0	0	1	1	1	1	0	0	0	0	0	0	0	0	1	0	0
CAP051	1	0	0	0	0	1	0	0	0	0	1	0	1	0	0	0	0	1	0	0	0	0	0	1	0	0	1	1	0	0	0	0	0	1	1	0	1	0	0	0	0	0	0	0	0	0	1	0
CAP052	1	0	0	1	0	0	0	1	0	0	0	1	0	0	0	0	1	1	0	0	0	0	0	1	0	0	1	0	0	0	0	0	0	1	1	0	1	0	0	0	0	0	0	0	0	1	0	0
PPN001	1	1	0	0	1	0	0	0	1	0	0	0	1	0	0	0	0	1	0	1	0	0	0	0	0	0	1	1	0	0	0	0	0	1	1	0	1	1	0	0	1	0	0	0	0	0	0	0
PPN013	1	0	0	0	1	0	0	0	1	0	0	0	1	0	0	0	1	1	0	1	0	0	0	0	0	0	1	1	0	0	0	0	0	1	0	0	1	0	0	1	0	0	0	0	0	0	0	1
PPN014	1	0	0	1	0	0	0	0	1	0	0	1	0	0	0	0	1	1	0	0	0	0	0	1	0	0	1	1	0	0	0	0	0	1	0	0	1	1	0	1	0	0	0	0	0	0	0	1
PPN015	1	0	0	0	0	1	0	0	1	0	0	0	1	0	0	0	0	1	0	0	0	0	0	1	0	0	1	1	0	0	0	0	0	1	0	0	0	0	0	1	0	0	0	0	0	0	0	0
PPN016	1	0	0	0	1	0	0	0	1	0	0	0	1	0	0	1	0	1	0	0	0	0	0	1	0	0	1	1	0	0	0	0	0	1	0	1	1	0	0	1	0	0	0	0	0	0	0	0
PPN017	1	0	0	0	1	0	0	0	1	0	0	1	0	0	0	0	1	1	0	1	0	0	0	0	1	0	1	1	0	1	0	0	0	0	0	0	1	1	0	1	0	0	0	0	0	0	0	0
PPN020	1	0	0	1	0	0	0	0	1	0	0	1	0	0	0	0	1	1	0	0	0	1	0	0	0	0	1	1	0	0	0	0	0	1	0	0	1	0	0	1	0	0	0	0	0	0	0	0
PPN021	1	1	0	1	0	0	0	0	1	0	0	1	0	0	0	0	1	1	0	0	0	0	0	1	0	0	1	1	0	1	0	0	0	1	0	1	1	0	0	1	0	0	0	0	0	0	0	0
PPN024	1	1	0	0	0	1	0	0	1	0	0	0	1	0	0	0	1	1	0	0	0	0	0	1	0	0	1	1	0	0	0	0	0	1	0	0	1	0	0	0	0	0	0	0	1	0	0	1
PPN025	1	1	0	0	0	1	0	0	0	1	0	0	1	0	0	0	0	1	0	1	0	0	0	0	0	0	1	1	0	0	0	0	0	1	0	0	1	0	0	1	0	0	0	0	0	0	0	0
PPN026	1	1	0	1	0	0	0	0	1	0	0	1	0	0	0	0	1	1	0	1	0	0	0	0	0	0	1	1	0	1	0	0	0	1	0	0	1	1	0	1	0	0	0	0	0	0	0	0
PPN029	1	1	0	1	0	0	0	1	0	0	0	1	0	0	0	0	1	1	0	0	0	0	0	1	0	0	1	1	0	0	0	0	0	1	0	1	1	0	0	0	0	0	0	0	0	0	1	0
PPN038	1	0	0	0	0	1	0	1	0	0	0	0	1	0	0	0	1	1	0	1	0	0	0	0	0	0	1	1	0	1	0	0	0	1	0	0	1	0	0	0	0	0	0	0	1	0	0	0
PPN039	1	1	0	1	0	0	0	0	1	0	0	1	0	0	0	0	1	1	0	0	0	0	0	1	0	0	1	0	0	1	0	0	0	1	0	0	1	0	0	1	0	0	0	0	0	0	0	1
PPN040	0	1	0	1	0	0	0	0	1	0	0	1	0	0	0	0	1	1	0	0	0	0	0	1	0	0	1	1	0	0	0	0	0	1	0	0	1	0	0	1	0	0	0	0	0	0	0	1
PPN041	1	1	0	1	0	0	0	1	0	0	0	1	0	0	0	0	1	1	0	0	0	0	0	1	0	0	1	1	0	1	0	0	0	1	0	1	1	0	0	0	0	0	0	0	1	0	0	1
PPN042	1	1	0	1	0	0	0	1	0	0	0	1	0	0	0	0	1	1	0	0	0	0	0	1	1	0	1	1	0	0	0	0	0	1	0	1	1	0	0	0	0	0	0	0	0	0	1	1
RSK002	0	0	0	0	0	1	0	0	1	0	0	0	1	0	0	1	1	1	0	0	0	0	0	1	0	0	1	0	0	0	0	1	0	1	0	0	1	0	0	0	1	0	0	0	0	0	0	0
PPN002	1	1	1	0	0	0	0	1	0	0	0	0	1	0	0	0	1	1	0	0	0	0	0	1	0	0	1	1	0	1	0	0	0	1	0	1	1	1	0	1	0	0	0	0	0	0	0	1
PPN003	1	1	1	0	0	0	0	1	0	0	0	0	1	0	0	0	0	1	0	0	0	0	0	1	0	0	1	1	0	0	0	0	0	1	0	0	1	0	0	0	0	0	0	0	1	0	0	0
PPN007	1	1	0	1	0	0	0	0	1	0	0	0	1	0	0	0	1	1	0	0	0	0	0	1	0	0	1	0	0	1	0	0	0	1	0	0	1	0	0	0	0	0	1	0	0	0	0	1
PPN008	1	1	0	1	0	0	0	0	1	0	0	1	0	0	0	0	1	1	0	0	0	0	0	1	0	0	1	1	0	0	0	0	0	1	0	1	1	0	0	1	0	0	0	0	0	0	0	0
PPN011	1	1	0	1	0	0	0	1	0	0	0	1	0	0	0	0	1	1	0	0	0	0	0	1	0	0	1	0	0	1	0	0	0	1	0	0	1	0	0	0	0	0	1	0	0	0	0	1
PPN030	1	0	0	1	0	0	0	0	1	0	0	1	0	0	0	0	1	1	0	0	0	0	0	1	0	0	1	1	1	1	0	0	0	1	1	1	1	0	0	0	0	0	0	0	1	0	0	1
PPN031	1	1	0	0	1	0	0	0	1	0	0	0	1	0	0	0	0	1	0	0	0	0	0	1	0	0	1	0	1	1	0	0	0	1	0	0	1	1	0	0	0	0	0	0	1	0	0	0
PPN032	1	0	1	0	0	0	0	1	0	0	0	1	0	0	0	1	1	1	0	1	0	0	0	0	0	0	1	1	0	0	1	1	0	1	0	0	1	0	0	1	0	0	0	0	0	0	0	1
PPN034	1	1	0	0	0	1	0	0	1	0	0	0	1	0	0	0	1	1	0	0	0	0	0	1	0	0	1	0	0	0	0	0	0	1	0	0	1	0	0	0	0	0	0	0	1	0	0	0
PPN035	1	1	0	0	0	0	1	0	1	0	0	0	1	0	0	0	0	1	0	1	0	0	0	0	0	0	1	1	1	1	0	0	0	1	1	0	1	1	0	0	0	0	1	0	0	0	0	1
PPN036	1	0	0	0	0	0	1	0	1	0	0	0	1	0	0	0	0	1	0	0	0	0	0	1	0	0	1	1	0	0	0	0	0	1	0	0	1	1	0	1	0	0	0	0	0	0	0	1
PPN037	1	1	0	0	1	0	0	0	1	0	0	0	1	0	0	1	1	1	0	0	0	0	0	1	0	0	1	0	0	0	0	0	0	1	0	0	1	0	0	0	0	0	1	0	0	0	0	1
PPN043	1	1	0	0	0	0	1	0	0	0	1	0	1	0	0	0	0	1	0	0	0	0	0	1	0	0	0	1	0	0	0	0	0	1	0	0	1	1	0	1	0	0	0	0	0	0	0	1
PPN044	1	0	1	0	0	0	0	1	0	0	0	1	0	0	0	0	1	1	0	0	0	0	0	1	0	0	1	1	0	1	0	0	0	1	0	0	1	1	0	0	0	0	0	0	1	0	0	0
PPN045	1	0	0	0	0	1	0	0	0	1	0	0	1	0	0	0	0	1	0	0	0	0	0	1	0	0	1	1	0	0	0	0	0	1	0	0	1	1	0	1	0	0	0	0	0	0	0	0
PPN049	1	1	0	1	0	0	0	0	1	0	0	1	0	0	0	1	1	1	0	0	0	0	0	1	0	0	1	1	0	0	0	0	0	1	0	0	1	0	0	0	0	0	1	0	0	0	0	0
CCV001	1	1	0	1	0	0	0	0	1	0	0	1	0	0	0	1	1	1	0	0	0	0	0	1	0	0	1	1	0	1	0	0	0	1	1	0	1	0	0	0	0	0	0	0	0	0	1	1
CCV002	1	0	0	1	0	0	0	0	1	0	0	1	0	0	0	0	1	1	0	1	0	0	0	0	1	0	1	0	0	1	1	0	0	1	1	1	1	0	0	1	0	0	0	0	0	0	0	0
CCV010	1	1	0	1	0	0	0	0	1	0	0	0	1	0	0	0	1	1	0	0	0	0	0	1	0	1	1	1	0	1	0	0	0	1	0	0	1	0	0	0	0	0	0	0	0	0	1	1
CCV013	1	0	0	1	0	0	0	1	0	0	0	1	0	0	0	1	1	1	0	0	0	0	0	1	0	0	1	1	0	1	0	0	0	1	1	0	1	0	0	0	1	0	0	0	0	0	0	0
CCV018	1	0	0	0	0	0	1	0	1	0	0	0	1	0	0	0	1	1	0	0	0	0	0	1	0	0	1	1	0	1	0	0	0	1	0	0	1	0	0	1	0	0	0	0	0	0	0	0
CCV019	1	0	0	1	0	0	0	0	1	0	0	1	0	0	0	0	1	1	0	0	0	0	0	1	0	0	1	1	0	0	0	0	0	1	1	1	1	0	0	0	0	0	0	0	0	1	0	1
CCV031	1	0	0	1	0	0	0	1	0	0	0	1	0	0	0	1	1	1	0	1	0	0	0	0	0	0	1	0	0	0	0	0	0	1	0	0	1	1	0	0	1	0	0	0	0	0	0	0
CCV033	1	0	1	0	0	0	0	0	0	1	0	0	1	0	0	0	1	1	0	1	0	0	0	0	0	0	1	0	0	1	0	0	0	1	1	1	1	1	0	0	0	0	0	0	0	0	1	0
CCV034	1	0	0	1	0	0	0	1	0	0	0	0	1	0	0	0	1	1	0	0	0	0	0	1	0	0	1	1	0	0	0	1	0	1	0	0	1	0	0	1	0	0	0	0	0	0	0	0
CCV038	1	0	0	0	1	0	0	0	1	0	0	0	1	0	0	0	0	1	0	0	0	0	0	1	0	0	1	1	0	0	0	0	0	1	0	0	1	0	0	0	0	0	0	0	0	0	1	0
CCV044	1	0	0	1	0	0	0	0	1	0	0	0	1	0	0	0	0	1	0	0	0	0	0	1	0	1	1	1	0	0	0	0	0	1	0	0	1	0	0	1	0	0	0	0	0	0	0	0
CCV054	1	0	0	0	0	1	0	0	0	1	0	0	1	0	0	0	1	1	0	0	0	0	0	1	0	0	1	1	0	1	0	0	0	1	0	0	1	0	0	1	0	0	0	0	0	0	0	0
